# Supplementary material for: 1-(Thio­phen-2-yl)-N-(4-{(E)-[(thio­phen-2-yl)meth­yl]imino­meth­yl}benzyl­idene)methanamine
Source: Acta Crystallogr Sect E Struct Rep Online. 2012 Oct 20;68(Pt 11):o3137. doi: 10.1107/S1600536812040809 (PMC3515239; doi:10.1107/S1600536812040809)
Supplement: Supplementary file 1 [file e-68-o3137-sup1.cif]

##############################################################################
#                                                                            #
# This CIF contains the data in a paper accepted for publication in          #
# Acta Crystallographica Section E. It conforms to the requirements of       #
# Notes for Authors for Acta Crystallographica Section E, and has been       #
# peer reviewed under the auspices of the IUCr Commission on Journals.       #
#                                                                            #
# Full details of the Crystallographic Information File format               #
# are given in the paper "The Crystallographic Information File (CIF):       #
# a New Standard Archive File for Crystallography" by S. R. Hall, F. H.      #
# Allen and I. D. Brown [Acta Cryst. (1991), A47, 655-685].                  #
#                                                                            #
# The current version of the core CIF dictionary is obtainable from          #
# ftp://ftp.iucr.org/pub/cif_core.dic.                                       #
#                                                                            #
# Software is freely available for graphical display of the structure(s)     #
# in this CIF. For information consult the CIF software page                 #
# http://www.iucr.org/resources/cif/software.                                #
#                                                                            #
# This file may be used for bona fide research purposes within the           #
# scientific community so long as proper attribution is given to the journal # 
# article from which it was obtained.                                        #
#                                                                            #
##############################################################################
data_I
_audit_creation_method     SHELXL-97
_chemical_name_systematic
;
1-(Thiophen-2-yl)-N-(4-{(E)-[(thiophen-2-
yl)methyl]iminomethyl}benzylidene)methanamine
;
_chemical_name_common
;
(1,4-phenylenebis(methan-1-yl-1-ylidene))bis(1-(thiophen-2-yl)methanamine)
;
_chemical_formula_moiety     'C18 H16 N2 S2'
_chemical_formula_sum     'C18 H16 N2 S2'
_chemical_formula_iupac     'C18 H16 N2 S2'
_chemical_formula_weight     324.45
_chemical_melting_point     ?
_symmetry_cell_setting     triclinic
_symmetry_space_group_name_H-M     'P -1'
_symmetry_space_group_name_Hall     '-p 1'
loop_
    _symmetry_equiv_pos_as_xyz
    'x, y, z'
    '-x, -y, -z'
_cell_length_a     8.8517(3)
_cell_length_b     10.3937(5)
_cell_length_c     10.5763(4)
_cell_angle_alpha     63.836(2)
_cell_angle_beta     69.023(2)
_cell_angle_gamma     72.394(2)
_cell_volume     803.22(6)
_cell_formula_units_Z     2
_cell_measurement_reflns_used     34407
_cell_measurement_theta_min     2.88
_cell_measurement_theta_max     26.44
_cell_measurement_temperature     173(2)
_exptl_crystal_description     plate
_exptl_crystal_colour     colourless
_exptl_crystal_size_max     0.22
_exptl_crystal_size_mid     0.20
_exptl_crystal_size_min     0.13
_exptl_crystal_density_diffrn     1.341
_exptl_crystal_density_meas     ?
_exptl_crystal_density_method     'not measured'
_exptl_crystal_F_000     340
_exptl_absorpt_coefficient_mu     0.329
_exptl_absorpt_correction_type     multi-scan
_exptl_absorpt_process_details     '(SADABS; Bruker, 2007)'
_exptl_absorpt_correction_T_min     0.9312
_exptl_absorpt_correction_T_max     0.9585
_exptl_special_details     ?
_diffrn_ambient_temperature     173(2)
_diffrn_radiation_type     MoK\a
_diffrn_radiation_wavelength     0.71073
_diffrn_radiation_source     'fine-focus sealed tube'
_diffrn_radiation_monochromator     graphite
_diffrn_measurement_device_type     'Nonius KappaCCD diffractometer'
_diffrn_measurement_method     '1.2\% \f scans and \w scans'
_diffrn_reflns_number     34407
_diffrn_reflns_av_R_equivalents     0.052
_diffrn_reflns_av_sigmaI/netI     0.0280
_diffrn_reflns_theta_min     2.88
_diffrn_reflns_theta_max     26.44
_diffrn_reflns_theta_full     26.44
_diffrn_measured_fraction_theta_max     0.992
_diffrn_measured_fraction_theta_full     0.992
_diffrn_reflns_limit_h_min     0
_diffrn_reflns_limit_h_max     11
_diffrn_reflns_limit_k_min     -11
_diffrn_reflns_limit_k_max     13
_diffrn_reflns_limit_l_min     -11
_diffrn_reflns_limit_l_max     13
_diffrn_standards_number     0
_diffrn_standards_interval_count     0
_diffrn_standards_interval_time     0
_diffrn_standards_decay_%     0
_refine_special_details
;
Refinement of <i>F</i>^2^ against ALL reflections. The weighted <i>R</i>-factor
<i>wR</i> and goodness of fit <i>S</i> are based on <i>F</i>^2^, conventional
<i>R</i>-factors <i>R</i> are based on <i>F</i>, with <i>F</i> set to zero for
negative <i>F</i>^2^. The threshold expression of <i>F</i>^2^ >
\s(<i>F</i>^2^) is used only for calculating <i>R</i>-factors(gt) <i>etc</i>.
and is not relevant to the choice of reflections for refinement.
<i>R</i>-factors based on <i>F</i>^2^ are statistically about twice as large
as those based on <i>F</i>, and <i>R</i>- factors based on ALL data will be
even larger.
;
_reflns_number_total     3282
_reflns_number_gt     2478
_reflns_threshold_expression     >2sigma(I)
_refine_ls_structure_factor_coef     Fsqd
_refine_ls_matrix_type     full
_refine_ls_R_factor_all     0.0696
_refine_ls_R_factor_gt     0.0452
_refine_ls_wR_factor_gt     0.1086
_refine_ls_wR_factor_ref     0.1251
_refine_ls_goodness_of_fit_ref     1.061
_refine_ls_restrained_S_all     1.193
_refine_ls_number_reflns     3282
_refine_ls_number_parameters     206
_refine_ls_number_restraints     9
_refine_ls_hydrogen_treatment     constr
_refine_ls_weighting_scheme     calc
_refine_ls_weighting_details
         'calc w=1/[\s^2^(Fo^2^)+(0.0560P)^2^+0.4946P] where P=(Fo^2^+2Fc^2^)/3'
_atom_sites_solution_hydrogens     geom
_atom_sites_solution_primary     direct
_atom_sites_solution_secondary     difmap
_refine_ls_shift/su_max     0.000
_refine_ls_shift/su_mean     0.000
_refine_diff_density_max     0.344
_refine_diff_density_min     -0.475
_refine_ls_extinction_method     none
_refine_ls_extinction_coef     ?
loop_
    _atom_type_symbol
    _atom_type_description
    _atom_type_scat_dispersion_real
    _atom_type_scat_dispersion_imag
    _atom_type_scat_source
    'C' 'C' 0.0033 0.0016
                         'International Tables Vol C Tables 4.2.6.8 and 6.1.1.4'
    'H' 'H' 0.0000 0.0000
                         'International Tables Vol C Tables 4.2.6.8 and 6.1.1.4'
    'N' 'N' 0.0061 0.0033
                         'International Tables Vol C Tables 4.2.6.8 and 6.1.1.4'
    'S' 'S' 0.1246 0.1234
                         'International Tables Vol C Tables 4.2.6.8 and 6.1.1.4'
_computing_data_collection     'APEX2 (Bruker, 2007)'
_computing_cell_refinement     'SAINT-Plus (Bruker, 2007)'
_computing_data_reduction     'SAINT-Plus and XPREP (Bruker, 2007)'
_computing_structure_solution     'SHELXS97 (Sheldrick, 2008)'
_computing_structure_refinement     'SHELXL-97 (Sheldrick, 2008)'
_computing_molecular_graphics
                  'DIAMOND (Brandenburg & Putz, 2005), ORTEP-3 (Farrugia, 1997)'
_computing_publication_material     'WinGX (Farrugia, 1999)'
loop_
    _atom_site_type_symbol
    _atom_site_label
    _atom_site_fract_x
    _atom_site_fract_y
    _atom_site_fract_z
    _atom_site_U_iso_or_equiv
    _atom_site_adp_type
    _atom_site_calc_flag
    _atom_site_refinement_flags
    _atom_site_occupancy
    _atom_site_symmetry_multiplicity
    _atom_site_disorder_assembly
    _atom_site_disorder_group
    S S1A 0.69140(9) -0.07229(9) 0.71753(8) 0.0551(3) Uani d . 1 1 . .
    N N1A 0.8877(2) 0.1968(2) 0.4771(2) 0.0338(5) Uani d . 1 1 . .
    C C1A 0.4849(3) -0.0628(3) 0.7957(3) 0.0479(7) Uani d . 1 1 . .
    H H1A 0.4372 -0.1242 0.8918 0.058 Uiso calc R 1 1 . .
    C C2A 0.3981(3) 0.0419(3) 0.7047(3) 0.0431(6) Uani d . 1 1 . .
    H H2A 0.2815 0.0627 0.7295 0.052 Uiso calc R 1 1 . .
    C C3A 0.4989(3) 0.1187(3) 0.5671(3) 0.0383(6) Uani d . 1 1 . .
    H H3A 0.4571 0.1966 0.4905 0.046 Uiso calc R 1 1 . .
    C C4A 0.6632(3) 0.0676(3) 0.5574(3) 0.0322(5) Uani d . 1 1 . .
    C C5A 0.8063(3) 0.1240(3) 0.4339(3) 0.0352(6) Uani d . 1 1 . .
    H H5A1 0.8850 0.0425 0.4092 0.042 Uiso calc R 1 1 . .
    H H5A2 0.7678 0.1938 0.3465 0.042 Uiso calc R 1 1 . .
    C C6A 0.8751(3) 0.3337(3) 0.4146(3) 0.0312(5) Uani d . 1 1 . .
    H H6A 0.8204 0.3833 0.3389 0.037 Uiso calc R 1 1 . .
    C C7A 0.9431(3) 0.4184(2) 0.4562(2) 0.0284(5) Uani d . 1 1 . .
    C C8A 1.0455(3) 0.3496(3) 0.5499(3) 0.0327(5) Uani d . 1 1 . .
    H H8A 1.0777 0.2468 0.5838 0.039 Uiso calc R 1 1 . .
    C C9A 0.8997(3) 0.5696(3) 0.4064(3) 0.0334(5) Uani d . 1 1 . .
    H H9A 0.8313 0.6177 0.3413 0.040 Uiso calc R 1 1 . .
    N N1B 0.1122(2) 0.6222(2) 1.0089(2) 0.0352(5) Uani d . 1 1 . .
    C C4B 0.3208(3) 0.4419(2) 0.9269(3) 0.0335(5) Uani d D 1 1 . .
    C C5B 0.1887(3) 0.4689(3) 1.0535(3) 0.0366(6) Uani d . 1 1 A .
    H H5B1 0.1048 0.4074 1.0881 0.044 Uiso calc R 1 1 . .
    H H5B2 0.2367 0.4426 1.1349 0.044 Uiso calc R 1 1 . .
    C C6B 0.1358(3) 0.6967(3) 1.0657(3) 0.0324(5) Uani d . 1 1 . .
    H H6B 0.2009 0.6504 1.1335 0.039 Uiso calc R 1 1 . .
    C C7B 0.0661(3) 0.8528(3) 1.0305(3) 0.0316(5) Uani d . 1 1 . .
    C C8B -0.0294(3) 0.9267(3) 0.9307(3) 0.0327(5) Uani d . 1 1 . .
    H H8B -0.0496 0.8767 0.8833 0.039 Uiso calc R 1 1 . .
    C C9B 0.0946(3) 0.9276(3) 1.0991(3) 0.0332(5) Uani d . 1 1 . .
    H H9B 0.1595 0.8779 1.1670 0.040 Uiso calc R 1 1 . .
    S S1B1 0.34911(15) 0.29538(12) 0.88477(13) 0.0351(3) Uani d PD 0.67 1 A 1
    C C1B1 0.5072(4) 0.3432(3) 0.7441(3) 0.0555(8) Uani d D 1 1 . .
    H H1B1 0.5647 0.2863 0.6858 0.067 Uiso calc R 1 1 A 1
    C C2B1 0.5492(3) 0.4673(3) 0.7172(3) 0.0534(8) Uani d D 1 1 A .
    H H2B1 0.6371 0.5103 0.6402 0.064 Uiso calc R 1 1 B 1
    C C3B1 0.4387(8) 0.5249(7) 0.8248(6) 0.0351(3) Uani d PD 0.67 1 A 1
    H H3B1 0.4460 0.6137 0.8260 0.042 Uiso calc PR 0.67 1 A 1
    S S1B2 0.4503(4) 0.5553(3) 0.8214(4) 0.0443(7) Uani d PD 0.33 1 A 2
    C C3B2 0.3679(13) 0.3308(11) 0.8727(12) 0.0443(7) Uani d PD 0.33 1 A 2
    H H3B2 0.3115 0.2505 0.9179 0.053 Uiso calc PR 0.33 1 A 2
loop_
    _atom_site_aniso_label
    _atom_site_aniso_U_11
    _atom_site_aniso_U_22
    _atom_site_aniso_U_33
    _atom_site_aniso_U_12
    _atom_site_aniso_U_13
    _atom_site_aniso_U_23
    S1A 0.0367(4) 0.0570(5) 0.0504(5) -0.0094(3) -0.0160(3) 0.0026(4)
    N1A 0.0311(11) 0.0349(11) 0.0371(11) -0.0090(9) -0.0081(9) -0.0134(9)
    C1A 0.0417(15) 0.0519(17) 0.0424(16) -0.0179(13) -0.0059(12) -0.0085(13)
    C2A 0.0320(13) 0.0457(15) 0.0534(17) -0.0068(11) -0.0105(12) -0.0204(13)
    C3A 0.0357(13) 0.0390(14) 0.0441(15) -0.0068(11) -0.0132(11) -0.0167(12)
    C4A 0.0354(13) 0.0311(12) 0.0367(13) -0.0079(10) -0.0115(10) -0.0155(10)
    C5A 0.0368(13) 0.0357(13) 0.0384(14) -0.0084(11) -0.0099(11) -0.0171(11)
    C6A 0.0295(12) 0.0350(13) 0.0275(12) -0.0078(10) -0.0066(9) -0.0097(10)
    C7A 0.0260(11) 0.0302(12) 0.0252(11) -0.0086(9) -0.0034(9) -0.0073(9)
    C8A 0.0319(12) 0.0281(12) 0.0344(13) -0.0068(10) -0.0098(10) -0.0064(10)
    C9A 0.0324(12) 0.0332(13) 0.0317(13) -0.0070(10) -0.0135(10) -0.0049(10)
    N1B 0.0316(11) 0.0335(11) 0.0402(12) -0.0020(9) -0.0094(9) -0.0160(9)
    C4B 0.0346(13) 0.0326(13) 0.0354(13) -0.0008(10) -0.0162(10) -0.0123(10)
    C5B 0.0391(14) 0.0308(12) 0.0384(14) -0.0037(10) -0.0112(11) -0.0125(11)
    C6B 0.0275(12) 0.0340(13) 0.0324(13) -0.0038(10) -0.0063(10) -0.0118(10)
    C7B 0.0252(11) 0.0348(13) 0.0322(13) -0.0048(10) -0.0033(9) -0.0137(10)
    C8B 0.0313(12) 0.0356(13) 0.0330(13) -0.0078(10) -0.0049(10) -0.0158(10)
    C9B 0.0287(12) 0.0367(13) 0.0328(13) -0.0047(10) -0.0079(10) -0.0126(10)
    S1B1 0.0441(6) 0.0294(6) 0.0375(5) -0.0095(4) -0.0131(4) -0.0136(5)
    C1B1 0.0624(19) 0.0591(19) 0.0555(19) 0.0135(15) -0.0272(16) -0.0368(16)
    C2B1 0.0373(15) 0.067(2) 0.0419(16) -0.0066(14) -0.0023(12) -0.0158(14)
    C3B1 0.0441(6) 0.0294(6) 0.0375(5) -0.0095(4) -0.0131(4) -0.0136(5)
    S1B2 0.0408(12) 0.0379(16) 0.0556(13) -0.0146(10) -0.0074(10) -0.0177(11)
    C3B2 0.0408(12) 0.0379(16) 0.0556(13) -0.0146(10) -0.0074(10) -0.0177(11)
_geom_special_details
;
All e.s.d.'s (except the e.s.d. in the dihedral angle between two l.s. planes)
are estimated using the full covariance matrix. The cell e.s.d.'s are taken
into account individually in the estimation of e.s.d.'s in distances, angles
and torsion angles; correlations between e.s.d.'s in cell parameters are only
used when they are defined by crystal symmetry. An approximate (isotropic)
treatment of cell e.s.d.'s is used for estimating e.s.d.'s involving l.s.
planes.
;
loop_
    _geom_bond_atom_site_label_1
    _geom_bond_atom_site_label_2
    _geom_bond_site_symmetry_2
    _geom_bond_distance
    _geom_bond_publ_flag
    S1A C1A . 1.708(3) ?
    S1A C4A . 1.719(3) ?
    N1A C6A . 1.265(3) ?
    N1A C5A . 1.473(3) ?
    C1A C2A . 1.342(4) ?
    C1A H1A . 0.9500 ?
    C2A C3A . 1.424(4) ?
    C2A H2A . 0.9500 ?
    C3A C4A . 1.372(3) ?
    C3A H3A . 0.9500 ?
    C4A C5A . 1.498(3) ?
    C5A H5A1 . 0.9900 ?
    C5A H5A2 . 0.9900 ?
    C6A C7A . 1.478(3) ?
    C6A H6A . 0.9500 ?
    C7A C8A . 1.394(3) ?
    C7A C9A . 1.394(3) ?
    C8A C9A 2_766 1.380(3) ?
    C8A H8A . 0.9500 ?
    C9A C8A 2_766 1.380(3) ?
    C9A H9A . 0.9500 ?
    N1B C6B . 1.266(3) ?
    N1B C5B . 1.461(3) ?
    C4B C3B1 . 1.384(5) ?
    C4B C3B2 . 1.399(5) ?
    C4B C5B . 1.500(3) ?
    C4B S1B2 . 1.640(3) ?
    C4B S1B1 . 1.694(2) ?
    C5B H5B1 . 0.9900 ?
    C5B H5B2 . 0.9900 ?
    C6B C7B . 1.476(3) ?
    C6B H6B . 0.9500 ?
    C7B C9B . 1.394(3) ?
    C7B C8B . 1.396(3) ?
    C8B C9B 2_577 1.381(3) ?
    C8B H8B . 0.9500 ?
    C9B C8B 2_577 1.381(3) ?
    C9B H9B . 0.9500 ?
    S1B1 C1B1 . 1.642(3) ?
    C1B1 C2B1 . 1.332(3) ?
    C1B1 C3B2 . 1.459(5) ?
    C1B1 H1B1 . 0.9500 ?
    C2B1 C3B1 . 1.435(5) ?
    C2B1 S1B2 . 1.591(3) ?
    C2B1 H2B1 . 0.9500 ?
    C3B1 H3B1 . 0.9500 ?
    C3B2 H3B2 . 0.9500 ?
loop_
    _geom_angle_atom_site_label_1
    _geom_angle_atom_site_label_2
    _geom_angle_atom_site_label_3
    _geom_angle_site_symmetry_1
    _geom_angle_site_symmetry_3
    _geom_angle
    _geom_angle_publ_flag
    C1A S1A C4A . . 92.37(13) ?
    C6A N1A C5A . . 117.3(2) ?
    C2A C1A S1A . . 111.7(2) ?
    C2A C1A H1A . . 124.1 ?
    S1A C1A H1A . . 124.1 ?
    C1A C2A C3A . . 113.0(2) ?
    C1A C2A H2A . . 123.5 ?
    C3A C2A H2A . . 123.5 ?
    C4A C3A C2A . . 112.4(2) ?
    C4A C3A H3A . . 123.8 ?
    C2A C3A H3A . . 123.8 ?
    C3A C4A C5A . . 128.2(2) ?
    C3A C4A S1A . . 110.46(19) ?
    C5A C4A S1A . . 121.24(18) ?
    N1A C5A C4A . . 109.30(19) ?
    N1A C5A H5A1 . . 109.8 ?
    C4A C5A H5A1 . . 109.8 ?
    N1A C5A H5A2 . . 109.8 ?
    C4A C5A H5A2 . . 109.8 ?
    H5A1 C5A H5A2 . . 108.3 ?
    N1A C6A C7A . . 121.8(2) ?
    N1A C6A H6A . . 119.1 ?
    C7A C6A H6A . . 119.1 ?
    C8A C7A C9A . . 118.8(2) ?
    C8A C7A C6A . . 121.2(2) ?
    C9A C7A C6A . . 120.0(2) ?
    C9A C8A C7A 2_766 . 120.2(2) ?
    C9A C8A H8A 2_766 . 119.9 ?
    C7A C8A H8A . . 119.9 ?
    C8A C9A C7A 2_766 . 121.1(2) ?
    C8A C9A H9A 2_766 . 119.5 ?
    C7A C9A H9A . . 119.5 ?
    C6B N1B C5B . . 116.7(2) ?
    C3B1 C4B C3B2 . . 97.2(4) ?
    C3B1 C4B C5B . . 129.2(3) ?
    C3B2 C4B C5B . . 133.6(3) ?
    C3B2 C4B S1B2 . . 105.9(3) ?
    C5B C4B S1B2 . . 120.50(18) ?
    C3B1 C4B S1B1 . . 107.2(3) ?
    C5B C4B S1B1 . . 123.56(17) ?
    S1B2 C4B S1B1 . . 115.94(16) ?
    N1B C5B C4B . . 109.8(2) ?
    N1B C5B H5B1 . . 109.7 ?
    C4B C5B H5B1 . . 109.7 ?
    N1B C5B H5B2 . . 109.7 ?
    C4B C5B H5B2 . . 109.7 ?
    H5B1 C5B H5B2 . . 108.2 ?
    N1B C6B C7B . . 122.5(2) ?
    N1B C6B H6B . . 118.8 ?
    C7B C6B H6B . . 118.8 ?
    C9B C7B C8B . . 119.3(2) ?
    C9B C7B C6B . . 119.5(2) ?
    C8B C7B C6B . . 121.2(2) ?
    C9B C8B C7B 2_577 . 120.0(2) ?
    C9B C8B H8B 2_577 . 120.0 ?
    C7B C8B H8B . . 120.0 ?
    C8B C9B C7B 2_577 . 120.7(2) ?
    C8B C9B H9B 2_577 . 119.7 ?
    C7B C9B H9B . . 119.7 ?
    C1B1 S1B1 C4B . . 94.00(13) ?
    C2B1 C1B1 C3B2 . . 102.2(3) ?
    C2B1 C1B1 S1B1 . . 115.4(2) ?
    C2B1 C1B1 H1B1 . . 122.3 ?
    C3B2 C1B1 H1B1 . . 135.5 ?
    S1B1 C1B1 H1B1 . . 122.3 ?
    C1B1 C2B1 C3B1 . . 108.1(3) ?
    C1B1 C2B1 S1B2 . . 119.7(2) ?
    C1B1 C2B1 H2B1 . . 126.0 ?
    C3B1 C2B1 H2B1 . . 126.0 ?
    S1B2 C2B1 H2B1 . . 114.3 ?
    C4B C3B1 C2B1 . . 115.3(4) ?
    C4B C3B1 H3B1 . . 122.3 ?
    C2B1 C3B1 H3B1 . . 122.3 ?
    C2B1 S1B2 C4B . . 94.97(16) ?
    C4B C3B2 C1B1 . . 117.2(5) ?
    C4B C3B2 H3B2 . . 121.4 ?
    C1B1 C3B2 H3B2 . . 121.4 ?
loop_
    _geom_torsion_atom_site_label_1
    _geom_torsion_atom_site_label_2
    _geom_torsion_atom_site_label_3
    _geom_torsion_atom_site_label_4
    _geom_torsion_site_symmetry_1
    _geom_torsion_site_symmetry_2
    _geom_torsion_site_symmetry_3
    _geom_torsion_site_symmetry_4
    _geom_torsion
    _geom_torsion_publ_flag
    C4A S1A C1A C2A . . . . -0.1(2) ?
    S1A C1A C2A C3A . . . . -0.2(3) ?
    C1A C2A C3A C4A . . . . 0.5(3) ?
    C2A C3A C4A C5A . . . . -177.0(2) ?
    C2A C3A C4A S1A . . . . -0.6(3) ?
    C1A S1A C4A C3A . . . . 0.4(2) ?
    C1A S1A C4A C5A . . . . 177.1(2) ?
    C6A N1A C5A C4A . . . . -110.5(2) ?
    C3A C4A C5A N1A . . . . 108.5(3) ?
    S1A C4A C5A N1A . . . . -67.7(2) ?
    C5A N1A C6A C7A . . . . 176.1(2) ?
    N1A C6A C7A C8A . . . . 10.0(3) ?
    N1A C6A C7A C9A . . . . -167.3(2) ?
    C9A C7A C8A C9A . . . 2_766 0.9(4) ?
    C6A C7A C8A C9A . . . 2_766 -176.4(2) ?
    C8A C7A C9A C8A . . . 2_766 -0.9(4) ?
    C6A C7A C9A C8A . . . 2_766 176.4(2) ?
    C6B N1B C5B C4B . . . . -112.6(2) ?
    C3B1 C4B C5B N1B . . . . 42.8(6) ?
    C3B2 C4B C5B N1B . . . . -137.8(9) ?
    S1B2 C4B C5B N1B . . . . 44.0(3) ?
    S1B1 C4B C5B N1B . . . . -137.1(2) ?
    C5B N1B C6B C7B . . . . 179.9(2) ?
    N1B C6B C7B C9B . . . . 178.8(2) ?
    N1B C6B C7B C8B . . . . -0.5(4) ?
    C9B C7B C8B C9B . . . 2_577 0.0(4) ?
    C6B C7B C8B C9B . . . 2_577 179.3(2) ?
    C8B C7B C9B C8B . . . 2_577 0.0(4) ?
    C6B C7B C9B C8B . . . 2_577 -179.3(2) ?
    C3B1 C4B S1B1 C1B1 . . . . 0.7(4) ?
    C3B2 C4B S1B1 C1B1 . . . . -2(4) ?
    C5B C4B S1B1 C1B1 . . . . -179.4(2) ?
    S1B2 C4B S1B1 C1B1 . . . . -0.5(2) ?
    C4B S1B1 C1B1 C2B1 . . . . -0.5(3) ?
    C4B S1B1 C1B1 C3B2 . . . . 2(3) ?
    C3B2 C1B1 C2B1 C3B1 . . . . -0.3(9) ?
    S1B1 C1B1 C2B1 C3B1 . . . . 0.2(5) ?
    C3B2 C1B1 C2B1 S1B2 . . . . 0.9(7) ?
    S1B1 C1B1 C2B1 S1B2 . . . . 1.5(4) ?
    C3B2 C4B C3B1 C2B1 . . . . -0.2(8) ?
    C5B C4B C3B1 C2B1 . . . . 179.4(3) ?
    S1B2 C4B C3B1 C2B1 . . . . 172(4) ?
    S1B1 C4B C3B1 C2B1 . . . . -0.7(7) ?
    C1B1 C2B1 C3B1 C4B . . . . 0.4(7) ?
    S1B2 C2B1 C3B1 C4B . . . . -174(3) ?
    C1B1 C2B1 S1B2 C4B . . . . -1.5(4) ?
    C3B1 C2B1 S1B2 C4B . . . . 4(2) ?
    C3B1 C4B S1B2 C2B1 . . . . -6(3) ?
    C3B2 C4B S1B2 C2B1 . . . . 1.4(8) ?
    C5B C4B S1B2 C2B1 . . . . -179.9(2) ?
    S1B1 C4B S1B2 C2B1 . . . . 1.1(3) ?
    C3B1 C4B C3B2 C1B1 . . . . -0.1(11) ?
    C5B C4B C3B2 C1B1 . . . . -179.6(5) ?
    S1B2 C4B C3B2 C1B1 . . . . -1.2(13) ?
    S1B1 C4B C3B2 C1B1 . . . . 177(5) ?
    C2B1 C1B1 C3B2 C4B . . . . 0.3(12) ?
    S1B1 C1B1 C3B2 C4B . . . . -178(4) ?
_iucr_refine_instructions_details
;
REM  hc132 in P-1
REM R1 =  0.1112 for   2482 Fo > 4sig(Fo)  and  0.1385 for all   3289 data
REM    199 parameters refined using      0 restraints
REM Highest difference peak  1.841,  deepest hole -1.032,  1-sigma level  0.161
REM  hc132 in P-1
REM R1 =  0.0659 for   2479 Fo > 4sig(Fo)  and  0.0908 for all   3283 data
REM    199 parameters refined using      0 restraints
REM Highest difference peak  0.437,  deepest hole -1.012,  1-sigma level  0.086
REM  hc132 in P-1
REM R1 =  0.0659 for   2479 Fo > 4sig(Fo)  and  0.0908 for all   3283 data
REM    199 parameters refined using      0 restraints
REM Highest difference peak  0.437,  deepest hole -1.012,  1-sigma level  0.086
REM  hc132 in P-1
REM R1 =  0.0764 for   2479 Fo > 4sig(Fo)  and  0.1025 for all   3283 data
REM    189 parameters refined using      0 restraints
REM Highest difference peak  1.131,  deepest hole -1.012,  1-sigma level  0.096
REM  hc132 in P-1
REM R1 =  0.1048 for   2479 Fo > 4sig(Fo)  and  0.1333 for all   3283 data
REM    174 parameters refined using      0 restraints
REM Highest difference peak  1.830,  deepest hole -1.192,  1-sigma level  0.140
REM  hc132 in P-1
REM R1 =  0.0577 for   2479 Fo > 4sig(Fo)  and  0.0815 for all   3283 data
REM    191 parameters refined using      0 restraints
REM Highest difference peak  0.765,  deepest hole -0.398,  1-sigma level  0.070
REM  hc132 in P-1
REM R1 =  0.0576 for   2478 Fo > 4sig(Fo)  and  0.0818 for all   3282 data
REM    188 parameters refined using      9 restraints
REM Highest difference peak  0.699,  deepest hole -0.524,  1-sigma level  0.065
REM  hc132 in P-1
REM R1 =  0.0617 for   2478 Fo > 4sig(Fo)  and  0.0866 for all   3282 data
REM    186 parameters refined using      9 restraints
REM Highest difference peak  0.888,  deepest hole -0.854,  1-sigma level  0.069
REM  hc132 in P-1
REM R1 =  0.0452 for   2478 Fo > 4sig(Fo)  and  0.0696 for all   3282 data
REM    206 parameters refined using      9 restraints
REM Highest difference peak  0.344,  deepest hole -0.475,  1-sigma level  0.054
TITL hc132 in P-1
CELL 0.71073 8.8517 10.3937 10.5763 63.836 69.023 72.394
ZERR 2.0000 0.0003 0.0005 0.0004 0.002 0.002 0.002
LATT 1
SFAC C H N S
UNIT 36 32 4 4
MERG 2
FMAP 2
GRID
PLAN 20
TEMP -100
SIZE 0.13 0.2 0.22
DFIX 1.700 0.005 C4B S1B1 C4B S1B2
DFIX 1.700 0.005 S1B1 C1B1 S1B2 C2B1
DFIX 1.380 0.005 C4B C3B1 C4B C3B2
DFIX 1.440 0.005 C2B1 C3B1 C1B1 C3B2
DFIX 1.380 0.005 C1B1 C2B1
EADP S1B2 C3B2
EADP S1B1 C3B1
OMIT         0 0 1
OMIT         1 1 0
OMIT         0 1 0
OMIT         0 1 1
OMIT         1 1 1
OMIT         -1 0 1
CONF
BOND $H
OMIT    1 0 0
L.S. 15
ACTA
WGHT    0.056000    0.494600
FVAR       0.46442   0.00000
S1A   4    0.691400   -0.072287    0.717532    11.00000    0.03667    0.05703 =
         0.05040    0.00261   -0.01597   -0.00940
N1A   3    0.887694    0.196797    0.477065    11.00000    0.03113    0.03485 =
         0.03707   -0.01337   -0.00812   -0.00902
C1A   1    0.484852   -0.062849    0.795699    11.00000    0.04171    0.05192 =
         0.04239   -0.00849   -0.00592   -0.01790
AFIX  43
H1A   2    0.437206   -0.124240    0.891840    11.00000   -1.20000
AFIX   0
C2A   1    0.398089    0.041908    0.704689    11.00000    0.03195    0.04570 =
         0.05337   -0.02036   -0.01055   -0.00681
AFIX  43
H2A   2    0.281455    0.062695    0.729495    11.00000   -1.20000
AFIX   0
C3A   1    0.498938    0.118710    0.567054    11.00000    0.03574    0.03903 =
         0.04414   -0.01675   -0.01323   -0.00684
AFIX  43
H3A   2    0.457126    0.196553    0.490527    11.00000   -1.20000
AFIX   0
C4A   1    0.663204    0.067629    0.557447    11.00000    0.03539    0.03109 =
         0.03671   -0.01547   -0.01148   -0.00787
C5A   1    0.806255    0.124043    0.433894    11.00000    0.03684    0.03566 =
         0.03843   -0.01714   -0.00994   -0.00839
AFIX  23
H5A1  2    0.885013    0.042512    0.409159    11.00000   -1.20000
H5A2  2    0.767821    0.193817    0.346543    11.00000   -1.20000
AFIX   0
C6A   1    0.875074    0.333657    0.414592    11.00000    0.02951    0.03502 =
         0.02747   -0.00969   -0.00657   -0.00778
AFIX  43
H6A   2    0.820413    0.383262    0.338946    11.00000   -1.20000
AFIX   0
C7A   1    0.943104    0.418435    0.456157    11.00000    0.02599    0.03023 =
         0.02517   -0.00728   -0.00343   -0.00855
C8A   1    1.045522    0.349613    0.549888    11.00000    0.03188    0.02811 =
         0.03442   -0.00643   -0.00982   -0.00682
AFIX  43
H8A   2    1.077701    0.246813    0.583753    11.00000   -1.20000
AFIX   0
C9A   1    0.899675    0.569573    0.406357    11.00000    0.03240    0.03325 =
         0.03172   -0.00495   -0.01354   -0.00701
AFIX  43
H9A   2    0.831263    0.617726    0.341260    11.00000   -1.20000
AFIX   0
N1B   3    0.112176    0.622199    1.008889    11.00000    0.03164    0.03350 =
         0.04016   -0.01596   -0.00936   -0.00200
C4B   1    0.320801    0.441921    0.926874    11.00000    0.03459    0.03265 =
         0.03541   -0.01229   -0.01625   -0.00077
C5B   1    0.188711    0.468896    1.053519    11.00000    0.03915    0.03085 =
         0.03839   -0.01249   -0.01123   -0.00366
AFIX  23
H5B1  2    0.104797    0.407425    1.088126    11.00000   -1.20000
H5B2  2    0.236665    0.442589    1.134927    11.00000   -1.20000
AFIX   0
C6B   1    0.135818    0.696723    1.065677    11.00000    0.02748    0.03395 =
         0.03243   -0.01182   -0.00633   -0.00377
AFIX  43
H6B   2    0.200923    0.650409    1.133532    11.00000   -1.20000
AFIX   0
C7B   1    0.066077    0.852794    1.030456    11.00000    0.02518    0.03477 =
         0.03221   -0.01370   -0.00334   -0.00481
C8B   1   -0.029415    0.926692    0.930701    11.00000    0.03133    0.03564 =
         0.03296   -0.01579   -0.00488   -0.00785
AFIX  43
H8B   2   -0.049560    0.876719    0.883304    11.00000   -1.20000
AFIX   0
C9B   1    0.094585    0.927623    1.099090    11.00000    0.02873    0.03675 =
         0.03284   -0.01257   -0.00793   -0.00466
AFIX  43
H9B   2    0.159513    0.877866    1.167048    11.00000   -1.20000
PART 1
AFIX   0
S1B1  4    0.349113    0.295382    0.884773    10.66670    0.04407    0.02935 =
         0.03753   -0.01360   -0.01312   -0.00947
PART 0
C1B1  1    0.507176    0.343241    0.744067    11.00000    0.06240    0.05907 =
         0.05550   -0.03683   -0.02723    0.01354
AFIX  43
H1B1  2    0.564651    0.286348    0.685846    11.00000   -1.20000
AFIX   0
C2B1  1    0.549243    0.467334    0.717197    11.00000    0.03732    0.06675 =
         0.04193   -0.01583   -0.00233   -0.00664
AFIX  43
H2B1  2    0.637065    0.510254    0.640219    11.00000   -1.20000
PART 1
AFIX   0
C3B1  1    0.438739    0.524873    0.824834    10.66670    0.04407    0.02935 =
         0.03753   -0.01360   -0.01312   -0.00947
AFIX  43
H3B1  2    0.446039    0.613674    0.825957    10.66670   -1.20000
PART 2
AFIX   0
S1B2  4    0.450298    0.555292    0.821428    10.33330    0.04079    0.03788 =
         0.05557   -0.01769   -0.00744   -0.01460
C3B2  1    0.367899    0.330763    0.872733    10.33330    0.04079    0.03788 =
         0.05557   -0.01769   -0.00744   -0.01460
AFIX  43
H3B2  2    0.311539    0.250516    0.917870    10.33330   -1.20000
HKLF 4
REM  hc132 in P-1
REM R1 =  0.0452 for   2478 Fo > 4sig(Fo)  and  0.0696 for all   3282 data
REM    206 parameters refined using      9 restraints
END
WGHT      0.0560      0.4946
REM Highest difference peak  0.344,  deepest hole -0.475,  1-sigma level  0.054
Q1    1   0.5320  0.4893  0.7486  11.00000  0.05    0.34
Q2    1   0.4263  0.2949  0.8325  11.00000  0.05    0.30
Q3    1   0.3232  0.3410  0.9018  11.00000  0.05    0.27
Q4    1   0.3481  0.4676  0.9194  11.00000  0.05    0.23
Q5    1   0.0838  0.7771  1.0521  11.00000  0.05    0.22
Q6    1   0.9672  0.3822  0.5216  11.00000  0.05    0.21
Q7    1   0.5736  0.1258  0.5688  11.00000  0.05    0.21
Q8    1   0.4757  0.1480  0.5391  11.00000  0.05    0.19
Q9    1   0.4544 -0.1261  0.9566  11.00000  0.05    0.18
Q10   1   0.0186  0.8537  1.0352  11.00000  0.05    0.17
Q11   1   0.8017  0.1793  0.6400  11.00000  0.05    0.17
Q12   1   0.4614  0.6018  0.9025  11.00000  0.05    0.17
Q13   1   0.2135  0.2948  0.8969  11.00000  0.05    0.17
Q14   1   0.9407  0.3809  0.4216  11.00000  0.05    0.17
Q15   1   0.7471  0.1625  0.3185  11.00000  0.05    0.16
Q16   1   0.5239  0.3760  0.7413  11.00000  0.05    0.16
Q17   1   0.0379  0.8830  0.9805  11.00000  0.05    0.16
Q18   1   0.6739  0.0491  0.6330  11.00000  0.05    0.16
Q19   1   1.0222  0.1198  0.4985  11.00000  0.05    0.16
Q20   1   0.0008  0.6475  1.0573  11.00000  0.05    0.16
;
data_global
_journal_date_recd_electronic     2012-09-18
_journal_date_accepted     2012-09-27
_journal_name_full     'Acta Crystallographica, Section E'
_journal_year     2012
_journal_volume     68
_journal_issue     11
_journal_page_first     o3137
_journal_page_last     o3137
_journal_paper_category     QO
_journal_paper_doi     10.1107/S1600536812040809
_journal_coeditor_code     GO2071
_publ_contact_author_name     'Chiririwa, Haleden'
_publ_contact_author_address
;
Department of Chemistry,
University of Cape Town,
Private Bag,
Rondebosch, 7707
South Africa
;
_publ_contact_author_email     'harrychiririwa@yahoo.com'
_publ_contact_author_fax     '+27 (021) 6502527'
_publ_contact_author_phone     '+27 (021) 6505195'
_publ_section_title
;\
1-(Thiophen-2-yl)-<i>N</i>-(4-{(<i>E</i>)-[(thiophen-2-yl)methyl]iminomethyl}\
benzylidene)methanamine
;
loop_
    _publ_author_name
    _publ_author_footnote
    _publ_author_address
    'Chiririwa, Haleden' .
;
Department of Chemistry,
University of Cape Town,
Private Bag,
Rondebosch, 7707
South Africa
;
    'Moss, John R.' .
;
Department of Chemistry,
University of Cape Town,
Private Bag,
Rondebosch, 7707
South Africa
;
    'Hendricks, Denver' .
;
Division of Medical Biochemistry
Faculty of Health Sciences
Private Bag X3
Observatory 7935
South Africa
;
    'Meijboom, Reinout' .
;
Research Centre for Synthesis and Catalysis
Department of Chemistry,
University of Johannesburg,
PO Box 524 Auckland Park,
Johannesburg, 2006
South Africa
;
_publ_section_synopsis     .
