# Supplementary material for: 1-(Thio­phen-2-yl)-N-(4-{(E)-[(thio­phen-2-yl)meth­yl]imino­meth­yl}benzyl­idene)methanamine
Source: Acta Crystallogr Sect E Struct Rep Online. 2012 Oct 20;68(Pt 11):o3137. doi: 10.1107/S1600536812040809 (PMC3515239; doi:10.1107/S1600536812040809)
Supplement: Supplementary file 2 [file e-68-o3137-Isup2.hkl]

# 
# h,k,l, Fc-squared, Fo-squared, sigma(Fo-squared) and status flag 
# 
data_I
_shelx_title ' hc132 in P-1' 
_shelx_refln_list_code          4 
_shelx_F_calc_maximum       99.37 
_exptl_crystal_F_000       340.00 
_reflns_d_resolution_high  0.7980 
 
loop_ 
 _symmetry_equiv_pos_as_xyz 
 'x, y, z' 
 '-x, -y, -z' 
 
_cell_length_a     8.8517 
_cell_length_b    10.3937 
_cell_length_c    10.5763 
_cell_angle_alpha  63.836 
_cell_angle_beta   69.023 
_cell_angle_gamma  72.394 
 
_shelx_F_squared_multiplier     1.000 
 
loop_ 
 _refln_index_h 
 _refln_index_k 
 _refln_index_l 
 _refln_F_squared_calc 
 _refln_F_squared_meas 
 _refln_F_squared_sigma 
 _refln_observed_status 
   2   0   0     1290.83     1336.82     12.61 o 
   3   0   0       23.33       23.46      0.70 o 
   4   0   0      561.80      520.53      6.31 o 
   5   0   0     1350.33     1455.56     14.98 o 
   6   0   0      140.39      142.76      2.55 o 
   7   0   0       42.89       46.60      1.44 o 
   8   0   0       64.49       65.70      2.87 o 
   9   0   0       43.49       44.42      3.89 o 
  10   0   0        7.90        0.93      4.82 o 
  -9   1   0       32.91       24.16      4.78 o 
  -8   1   0        3.52        2.78      1.81 o 
  -7   1   0       60.56       70.29      1.76 o 
  -6   1   0      400.70      403.65      5.75 o 
  -5   1   0      167.90      150.03      2.46 o 
  -4   1   0      814.35      785.73      8.16 o 
  -3   1   0       22.27       14.88      0.88 o 
  -2   1   0     5104.14     4841.11     46.97 o 
  -1   1   0      329.76      315.46      3.62 o 
   2   1   0     2224.68     2306.94     19.06 o 
   3   1   0     2582.33     2515.35     20.68 o 
   4   1   0       99.35       82.20      1.58 o 
   5   1   0       13.59       10.29      0.88 o 
   6   1   0       20.38       27.73      1.30 o 
   7   1   0      132.96      124.35      2.55 o 
   8   1   0        7.32        8.16      1.76 o 
   9   1   0       23.80       19.47      2.55 o 
  10   1   0       83.91       71.86      6.91 o 
  -9   2   0        4.34        9.23      3.89 o 
  -8   2   0       13.90        9.18      2.18 o 
  -7   2   0       38.39       40.57      1.58 o 
  -6   2   0      275.13      273.27      4.17 o 
  -5   2   0        7.95        5.75      1.07 o 
  -4   2   0       76.72       75.34      1.99 o 
  -3   2   0       25.32       26.47      1.07 o 
  -2   2   0       19.78       13.96      0.79 o 
  -1   2   0     1021.00     1018.67     10.43 o 
   0   2   0     2672.03     2395.08     20.63 o 
   1   2   0      427.25      357.70      3.38 o 
   2   2   0      315.39      287.92      3.01 o 
   3   2   0       34.59       38.16      0.88 o 
   4   2   0      385.06      398.73      4.31 o 
   5   2   0      109.45      108.45      1.85 o 
   6   2   0      296.19      307.39      4.40 o 
   7   2   0        6.91        5.66      1.02 o 
   8   2   0      591.85      648.36      9.18 o 
   9   2   0        0.05        1.30      2.32 o 
  10   2   0        0.15        5.75      3.94 o 
  -9   3   0       21.88       19.01      5.10 o 
  -8   3   0      324.69      318.80     10.48 o 
  -7   3   0        1.61        2.23      1.30 o 
  -6   3   0        2.51        0.60      1.21 o 
  -5   3   0      129.05      129.17      3.29 o 
  -4   3   0        1.30       -0.09      1.02 o 
  -3   3   0       11.86        6.35      0.93 o 
  -2   3   0       10.46        9.97      0.83 o 
  -1   3   0      103.98       87.12      1.67 o 
   0   3   0      205.59      203.58      2.60 o 
   1   3   0       63.31       58.28      1.02 o 
   2   3   0        2.18        4.36      0.42 o 
   3   3   0     1655.38     1707.31     15.49 o 
   4   3   0     1086.67     1084.27      9.92 o 
   5   3   0        2.01        3.15      0.42 o 
   6   3   0      218.60      212.30      2.83 o 
   7   3   0        0.32       -0.14      0.60 o 
   8   3   0        6.17        6.58      0.88 o 
   9   3   0       34.28       42.10      2.55 o 
  10   3   0       57.35       48.17      6.49 o 
  -8   4   0       12.84        2.23      3.94 o 
  -7   4   0      169.70      186.66      4.59 o 
  -6   4   0       12.99       11.54      1.67 o 
  -5   4   0      383.34      395.63      6.49 o 
  -4   4   0       49.42       45.99      1.95 o 
  -3   4   0      172.92      177.99      3.43 o 
  -2   4   0     1330.41     1367.09     14.84 o 
  -1   4   0       93.96      138.44      2.27 o 
   0   4   0      737.70      791.25      8.76 o 
   1   4   0     1437.02     1466.68     13.82 o 
   2   4   0      438.71      400.96      4.64 o 
   3   4   0       11.75       11.13      0.65 o 
   4   4   0      431.58      460.40      5.52 o 
   5   4   0        0.59       -0.88      0.88 o 
   6   4   0       37.69       38.06      1.85 o 
   7   4   0       40.73       41.08      2.04 o 
   8   4   0       15.72       11.36      2.23 o 
   9   4   0       27.40       27.26      3.94 o 
  10   4   0       16.41       16.37      5.42 o 
  -8   5   0       10.73       15.67      4.64 o 
  -7   5   0        0.85        2.36      2.09 o 
  -6   5   0      211.92      210.82      6.12 o 
  -5   5   0       78.73       85.96      3.20 o 
  -4   5   0       67.73       70.29      2.74 o 
  -3   5   0      179.81      164.92      3.43 o 
  -2   5   0      186.39      180.82      3.06 o 
  -1   5   0     1794.43     1991.76     19.29 o 
   0   5   0      958.81      971.28     10.48 o 
   1   5   0       14.69        9.60      0.74 o 
   2   5   0        2.38        3.11      0.65 o 
   3   5   0        2.70        4.82      0.60 o 
   4   5   0      189.73      188.84      2.69 o 
   5   5   0      255.44      242.95      4.22 o 
   6   5   0      301.49      311.98      5.47 o 
   7   5   0       27.47       26.98      1.99 o 
   8   5   0        1.21       -1.44      1.44 o 
   9   5   0       42.56       35.42      3.89 o 
  -7   6   0       10.48       10.80      3.57 o 
  -6   6   0        5.35        6.40      2.60 o 
  -5   6   0      393.09      431.42      8.62 o 
  -4   6   0      121.52      129.50      4.27 o 
  -3   6   0      143.42      157.82      3.52 o 
  -2   6   0        4.17        7.33      1.11 o 
  -1   6   0       16.68       19.94      1.25 o 
   0   6   0      177.58      176.93      2.87 o 
   1   6   0       91.04       83.59      1.58 o 
   2   6   0       55.97       51.46      1.62 o 
   3   6   0      267.17      263.63      3.85 o 
   4   6   0       53.82       54.90      1.81 o 
   5   6   0       25.54       24.06      0.83 o 
   6   6   0        9.07        4.96      1.30 o 
   7   6   0       41.42       43.21      2.46 o 
   8   6   0       12.10        9.41      1.99 o 
   9   6   0        0.59       -0.05      3.38 o 
  -7   7   0       10.06       11.41      4.91 o 
  -6   7   0       45.46       45.07      4.50 o 
  -5   7   0        1.88        0.74      1.72 o 
  -4   7   0        0.51       -1.53      1.53 o 
  -3   7   0       27.26       33.01      2.04 o 
  -2   7   0        7.48       11.22      1.53 o 
  -1   7   0       11.03       11.92      1.30 o 
   0   7   0       49.09       60.18      1.85 o 
   1   7   0       53.11       42.70      1.34 o 
   2   7   0       13.96       10.34      1.02 o 
   3   7   0        6.14        4.08      0.83 o 
   4   7   0       74.70       77.98      2.41 o 
   5   7   0      182.41      206.13      3.89 o 
   6   7   0      239.26      269.24      5.75 o 
   7   7   0       65.03       66.12      2.78 o 
   8   7   0        2.31        2.50      2.50 o 
   9   7   0        5.31        7.60      6.77 o 
  -6   8   0       47.17       41.22      5.10 o 
  -5   8   0       12.23       13.03      3.25 o 
  -4   8   0        1.58       -2.04      2.04 o 
  -3   8   0       37.91       35.33      2.36 o 
  -2   8   0       27.08       14.00      1.90 o 
  -1   8   0       21.80       23.46      1.67 o 
   0   8   0      551.11      579.92      8.07 o 
   1   8   0       11.74       14.51      1.44 o 
   2   8   0      114.16      127.59      2.92 o 
   3   8   0      335.71      387.00      6.35 o 
   4   8   0      261.05      336.28      5.93 o 
   5   8   0      313.90      313.51      6.95 o 
   6   8   0        1.80        3.11      2.46 o 
   7   8   0       23.80       26.84      3.52 o 
   8   8   0       57.14       59.49      8.30 o 
  -5   9   0        0.38       -3.48      3.52 o 
  -4   9   0        0.54       -0.65      2.92 o 
  -3   9   0       37.65       40.89      3.20 o 
  -2   9   0      143.44      151.15      4.59 o 
  -1   9   0       14.85       18.92      1.99 o 
   0   9   0        0.65        0.37      1.30 o 
   1   9   0       24.21       22.12      1.95 o 
   2   9   0       44.64       55.54      2.50 o 
   3   9   0      141.75      131.12      3.38 o 
   4   9   0       59.84       61.57      2.87 o 
   5   9   0        0.01       -0.97      1.90 o 
   6   9   0       14.04       17.99      2.18 o 
   7   9   0       32.02       22.30      5.24 o 
  -3  10   0       19.98       22.44      4.03 o 
  -2  10   0       17.12       14.93      3.29 o 
  -1  10   0        4.55        2.55      1.95 o 
   0  10   0       12.78       10.01      1.99 o 
   1  10   0       18.08       19.43      2.36 o 
   2  10   0       16.07        8.48      3.11 o 
   3  10   0       18.97       14.60      3.11 o 
   4  10   0       15.47       14.23      3.71 o 
   5  10   0        0.02       -0.88      2.74 o 
   6  10   0       40.16       21.79      5.38 o 
  -1  11   0        2.20       -3.34      4.40 o 
   0  11   0        1.20       -3.66      3.66 o 
   1  11   0        0.25       -0.05      4.13 o 
   2  11   0       16.41        6.72      4.36 o 
   3  11   0        0.03       -3.85      3.85 o 
   4  11   0        4.45        8.48      4.78 o 
   5  11   0        1.41       10.06      7.60 o 
  -3 -11   1       22.81       16.23      7.37 o 
  -2 -11   1        0.03       -1.44      4.96 o 
  -1 -11   1        3.62        6.58      4.68 o 
   0 -11   1        0.95        7.28      5.70 o 
  -5 -10   1       34.88       39.36      4.45 o 
  -4 -10   1       90.24       90.18      6.54 o 
  -3 -10   1        5.41        2.50      3.80 o 
  -2 -10   1        3.70        1.25      3.01 o 
  -1 -10   1        0.00       -3.15      3.15 o 
   0 -10   1        6.95        6.86      3.38 o 
   1 -10   1       14.28        5.10      3.52 o 
   2 -10   1        0.09        4.40      3.71 o 
   3 -10   1        0.19       -0.28      4.54 o 
  -7  -9   1        0.04       -1.34      7.09 o 
  -6  -9   1       85.25       80.07      6.49 o 
  -5  -9   1       48.77       58.42      4.36 o 
  -4  -9   1        6.92        5.52      2.64 o 
  -3  -9   1       67.53       62.73      2.92 o 
  -2  -9   1      105.02       95.19      3.29 o 
  -1  -9   1       53.73       51.84      3.11 o 
   0  -9   1       73.79       60.13      2.78 o 
   1  -9   1       13.52       10.99      1.90 o 
   2  -9   1        2.94        6.26      2.27 o 
   3  -9   1       10.29        7.88      2.92 o 
   4  -9   1       36.78       43.07      4.27 o 
  -7  -8   1       28.79        9.92      5.29 o 
  -6  -8   1       95.74       89.39      5.38 o 
  -5  -8   1       34.25       37.60      2.36 o 
  -4  -8   1       92.02       93.28      2.04 o 
  -3  -8   1        2.81        3.43      1.34 o 
  -2  -8   1       86.18       76.87      2.32 o 
  -1  -8   1       66.12       65.70      2.55 o 
   0  -8   1       98.16      103.48      2.78 o 
   1  -8   1       63.37       65.42      2.41 o 
   2  -8   1        1.17        0.83      1.62 o 
   3  -8   1       74.88       72.70      3.20 o 
   4  -8   1       41.51       38.53      3.57 o 
   5  -8   1        5.54        4.82      2.92 o 
   6  -8   1       18.33       13.12      6.26 o 
  -8  -7   1       30.27       44.37      6.95 o 
  -7  -7   1        2.20        4.59      2.36 o 
  -6  -7   1      115.55      116.65      3.06 o 
  -5  -7   1       32.87       37.97      1.16 o 
  -4  -7   1      304.69      321.21      4.54 o 
  -3  -7   1       14.27       11.31      1.34 o 
  -2  -7   1       19.27       23.32      1.53 o 
  -1  -7   1      592.38      620.12      8.11 o 
   0  -7   1       24.57       23.18      1.44 o 
   1  -7   1      192.58      206.51      3.85 o 
   2  -7   1      129.70      123.98      3.01 o 
   3  -7   1       17.04        9.92      1.58 o 
   4  -7   1       57.37       59.16      2.74 o 
   5  -7   1      129.30      130.47      5.38 o 
   6  -7   1        1.92        7.33      3.11 o 
  -9  -6   1        0.07        8.76      5.01 o 
  -8  -6   1       40.36       34.87      3.25 o 
  -7  -6   1       26.90       30.00      2.55 o 
  -6  -6   1      306.65      326.73      6.86 o 
  -5  -6   1      101.61       97.87      2.69 o 
  -4  -6   1      186.36      199.32      3.38 o 
  -3  -6   1       86.28       85.17      1.95 o 
  -2  -6   1       82.99       76.64      1.99 o 
  -1  -6   1       40.25       41.26      1.48 o 
   0  -6   1       76.96       83.64      1.99 o 
   1  -6   1       29.64       36.81      1.53 o 
   2  -6   1       44.36       38.30      1.67 o 
   3  -6   1       82.58       80.63      2.46 o 
   4  -6   1       26.69       26.75      1.76 o 
   5  -6   1       47.30       47.11      2.09 o 
   6  -6   1        0.50        0.60      2.18 o 
   7  -6   1       30.45       28.33      4.13 o 
  -9  -5   1        0.27        1.34      3.43 o 
  -8  -5   1      123.31      120.82      4.45 o 
  -7  -5   1       42.07       31.99      2.41 o 
  -6  -5   1       39.53       32.87      2.09 o 
  -5  -5   1      195.87      221.20      4.27 o 
  -4  -5   1       23.77       22.58      0.88 o 
  -3  -5   1       41.52       44.46      1.02 o 
  -2  -5   1       36.79       41.77      1.30 o 
  -1  -5   1     1076.48     1130.68     10.80 o 
   0  -5   1        6.27       11.22      0.83 o 
   1  -5   1       40.50       36.21      1.34 o 
   2  -5   1       21.48       20.26      1.30 o 
   3  -5   1        6.92        8.44      1.11 o 
   4  -5   1     1060.35     1139.72     13.31 o 
   5  -5   1        6.55        5.33      1.07 o 
   6  -5   1       82.68       90.60      3.57 o 
   7  -5   1      110.77      114.70      6.07 o 
   8  -5   1        0.22        1.58      5.05 o 
  -9  -4   1       28.14       28.37      4.31 o 
  -8  -4   1        8.14        8.81      2.27 o 
  -7  -4   1        3.00        2.64      1.34 o 
  -6  -4   1      152.05      148.69      3.62 o 
  -5  -4   1       26.70       23.09      1.62 o 
  -4  -4   1       82.24       83.08      2.09 o 
  -3  -4   1        2.01        6.31      0.65 o 
  -2  -4   1      151.26      181.70      2.23 o 
  -1  -4   1        9.70       11.22      0.65 o 
   0  -4   1       62.34       65.79      1.30 o 
   1  -4   1       14.73       18.96      1.07 o 
   2  -4   1     1348.05     1336.82     14.09 o 
   3  -4   1       75.57       76.13      1.85 o 
   4  -4   1      324.95      321.44      4.87 o 
   5  -4   1      119.19      120.50      2.46 o 
   6  -4   1      208.68      215.59      4.45 o 
   7  -4   1        9.28        7.65      2.13 o 
   8  -4   1       96.58      106.03      5.75 o 
   9  -4   1        3.00        3.94     10.66 o 
  -9  -3   1        0.21        3.15      2.97 o 
  -8  -3   1       20.87       19.52      2.46 o 
  -7  -3   1       41.61       31.85      1.76 o 
  -6  -3   1        6.53        6.17      1.21 o 
  -5  -3   1      103.16      101.03      2.60 o 
  -4  -3   1        0.82       -0.28      0.88 o 
  -3  -3   1      125.63       95.32      1.95 o 
  -2  -3   1       16.56       13.07      0.65 o 
  -1  -3   1      379.67      381.76      4.03 o 
   0  -3   1      990.74      963.08      8.81 o 
   1  -3   1      226.56      200.57      2.74 o 
   2  -3   1      296.05      299.51      3.80 o 
   3  -3   1       13.11       17.57      1.02 o 
   4  -3   1       24.41       24.34      1.48 o 
   5  -3   1      165.68      145.49      2.74 o 
   6  -3   1      739.94      790.88     10.25 o 
   7  -3   1       98.34       96.34      2.92 o 
   8  -3   1       42.37       38.25      3.57 o 
   9  -3   1       53.62       40.71      6.17 o 
  -9  -2   1        3.43        1.39      2.09 o 
  -8  -2   1       57.43       64.59      2.13 o 
  -7  -2   1      134.43      152.17      3.06 o 
  -6  -2   1      115.24      122.12      2.09 o 
  -5  -2   1      366.35      362.52      4.27 o 
  -4  -2   1     1523.58     1600.03     17.11 o 
  -3  -2   1      297.54      304.33      4.08 o 
  -2  -2   1      761.73      756.43      6.91 o 
  -1  -2   1      298.20      295.39      3.48 o 
   0  -2   1     1409.05     1243.58     10.06 o 
   1  -2   1      221.05      191.90      2.55 o 
   2  -2   1      602.22      625.36      7.09 o 
   3  -2   1       90.22       69.64      1.81 o 
   4  -2   1      114.90       99.08      2.09 o 
   5  -2   1        1.60        2.04      0.88 o 
   6  -2   1       39.23       46.13      1.67 o 
   7  -2   1       17.04       16.92      1.25 o 
   8  -2   1        1.15        2.18      0.97 o 
   9  -2   1       37.80       35.00      4.87 o 
  -9  -1   1      112.68      112.62      4.64 o 
  -8  -1   1        3.94        1.16      1.25 o 
  -7  -1   1      122.96      126.48      3.20 o 
  -6  -1   1      782.40      824.82     10.06 o 
  -5  -1   1       57.27       62.41      1.48 o 
  -4  -1   1     1783.02     1857.39     18.78 o 
  -3  -1   1      257.76      248.42      3.06 o 
  -2  -1   1     1369.18     1405.20     13.17 o 
  -1  -1   1     4364.17     4112.41     39.36 o 
   0  -1   1     1438.66     1439.88     12.10 o 
   1  -1   1     1992.37     1988.42     16.55 o 
   2  -1   1      176.74      152.21      2.23 o 
   3  -1   1        4.16        7.60      0.51 o 
   4  -1   1      206.46      216.38      3.06 o 
   5  -1   1       86.42       80.58      1.76 o 
   6  -1   1        0.29        1.72      0.83 o 
   7  -1   1        0.27        1.81      1.62 o 
   8  -1   1       45.24       39.97      2.78 o 
   9  -1   1        6.64       -0.60      4.73 o 
  10  -1   1       10.27       15.90      5.70 o 
  -9   0   1        8.12        3.85      3.62 o 
  -8   0   1       11.26       11.73      1.48 o 
  -7   0   1       47.80       43.63      1.81 o 
  -6   0   1       42.24       34.22      1.48 o 
  -5   0   1       18.30       14.74      1.16 o 
  -4   0   1       93.29       88.05      1.76 o 
  -3   0   1      166.41      156.34      2.23 o 
  -2   0   1        0.35        0.46      0.32 o 
   1   0   1        4.59        5.33      0.37 o 
   2   0   1      134.80      153.42      1.85 o 
   3   0   1     1074.56     1068.04     11.50 o 
   4   0   1      683.15      659.58      7.97 o 
   5   0   1       34.88       41.03      1.44 o 
   6   0   1      154.76      141.74      2.92 o 
   7   0   1       55.89       52.67      2.32 o 
   8   0   1       17.81       16.88      2.18 o 
   9   0   1       99.05      100.05      5.52 o 
  10   0   1       29.04       19.24      5.24 o 
  -9   1   1       50.42       60.46      6.35 o 
  -8   1   1        0.01       -1.11      1.21 o 
  -7   1   1        1.43        0.51      1.25 o 
  -6   1   1      178.51      180.31      3.20 o 
  -5   1   1      167.58      186.20      3.06 o 
  -4   1   1      727.69      781.79      8.81 o 
  -3   1   1        7.89        6.77      0.65 o 
  -2   1   1      534.16      512.93      6.07 o 
  -1   1   1     6152.66     5723.84     55.22 o 
   2   1   1     6491.82     6032.30     50.54 o 
   3   1   1      372.16      353.02      3.57 o 
   4   1   1     1202.25     1193.37     11.50 o 
   5   1   1      361.72      360.71      4.82 o 
   6   1   1       68.01       77.06      2.09 o 
   7   1   1      518.94      526.65      7.84 o 
   8   1   1      142.57      148.83      3.76 o 
   9   1   1        8.82        2.50      2.46 o 
  10   1   1      146.52      173.22      8.86 o 
  -9   2   1        4.41        1.34      4.31 o 
  -8   2   1        0.84        1.48      1.53 o 
  -7   2   1       45.31       46.09      1.58 o 
  -6   2   1      258.75      259.55      4.31 o 
  -5   2   1        9.08        6.35      1.02 o 
  -4   2   1      122.74      111.32      2.36 o 
  -3   2   1     1050.69      998.59     11.54 o 
  -2   2   1      875.56      824.31      9.88 o 
  -1   2   1     2221.73     2151.39     20.77 o 
   0   2   1     1024.30     1024.74     10.43 o 
   1   2   1       51.02       54.06      1.11 o 
   2   2   1        4.45        3.01      0.32 o 
   3   2   1      664.29      651.18      5.98 o 
   4   2   1       89.37       87.03      1.30 o 
   5   2   1      641.43      662.17      7.28 o 
   6   2   1      253.62      265.90      3.85 o 
   7   2   1        2.44        2.09      0.83 o 
   8   2   1       16.43       14.19      1.62 o 
   9   2   1        0.78        0.83      1.81 o 
  10   2   1       33.10       42.79      5.24 o 
  -9   3   1        3.78        2.36      4.08 o 
  -8   3   1      320.23      356.54     12.94 o 
  -7   3   1       45.55       40.52      2.18 o 
  -6   3   1        8.26        4.68      1.34 o 
  -5   3   1       20.67       14.19      1.39 o 
  -4   3   1      313.78      302.29      5.05 o 
  -3   3   1     1391.30     1479.53     15.76 o 
  -2   3   1       60.01       58.37      1.53 o 
  -1   3   1        0.07        0.37      0.56 o 
   0   3   1      337.73      276.65      3.76 o 
   1   3   1      183.01      176.51      2.50 o 
   2   3   1        4.76        5.56      0.51 o 
   3   3   1       15.45       16.97      0.60 o 
   4   3   1      276.35      295.11      3.34 o 
   5   3   1       37.93       40.48      1.02 o 
   6   3   1      159.04      166.40      2.36 o 
   7   3   1      399.80      416.21      5.98 o 
   8   3   1      125.21      131.72      2.87 o 
   9   3   1       28.97       29.39      2.74 o 
  10   3   1        0.01        1.07      3.25 o 
  -8   4   1        0.11       -2.09      4.91 o 
  -7   4   1       50.70       47.11      2.74 o 
  -6   4   1       74.30       66.12      3.01 o 
  -5   4   1      179.71      185.60      4.22 o 
  -4   4   1       42.86       33.85      1.76 o 
  -3   4   1       79.77       81.14      2.13 o 
  -2   4   1       12.02       16.97      1.25 o 
  -1   4   1      586.37      636.72      7.74 o 
   0   4   1      342.35      364.33      4.59 o 
   1   4   1       56.14       55.31      1.30 o 
   2   4   1      181.26      153.23      2.27 o 
   3   4   1      188.07      161.39      2.36 o 
   4   4   1       23.63       18.87      0.83 o 
   5   4   1      622.92      668.76      7.33 o 
   6   4   1        4.61        4.73      0.65 o 
   7   4   1      154.11      165.47      2.50 o 
   8   4   1       46.32       50.03      1.72 o 
   9   4   1       76.17       79.61      2.83 o 
  10   4   1       46.85       38.25      5.80 o 
  -8   5   1        2.97        0.79      5.98 o 
  -7   5   1       37.50       32.08      3.89 o 
  -6   5   1       60.14       63.75      3.71 o 
  -5   5   1       18.81       16.69      2.13 o 
  -4   5   1        2.60        1.99      1.30 o 
  -3   5   1        3.34        2.04      1.21 o 
  -2   5   1      132.90      149.90      3.15 o 
  -1   5   1       12.11       13.40      1.16 o 
   0   5   1      979.46     1000.17     10.43 o 
   1   5   1        0.63        7.74      0.60 o 
   2   5   1       57.94       46.46      1.25 o 
   3   5   1       36.74       47.25      1.30 o 
   4   5   1      159.86      163.67      2.50 o 
   5   5   1       82.02       68.39      1.53 o 
   6   5   1      589.40      645.44      7.00 o 
   7   5   1       22.40       20.63      1.48 o 
   8   5   1       29.63       33.98      1.81 o 
   9   5   1       36.05       32.87      3.71 o 
  10   5   1       23.37       13.07      5.01 o 
  -7   6   1       38.36       24.85      4.73 o 
  -6   6   1       59.79       61.57      3.71 o 
  -5   6   1      214.14      231.31      6.31 o 
  -4   6   1       83.13       80.40      3.34 o 
  -3   6   1        4.98        4.31      1.58 o 
  -2   6   1      100.52      106.13      2.97 o 
  -1   6   1      445.01      464.80      6.31 o 
   0   6   1       33.93       30.28      1.30 o 
   1   6   1      360.77      384.78      4.82 o 
   2   6   1      215.09      235.30      3.48 o 
   3   6   1      191.14      177.30      3.20 o 
   4   6   1      195.86      187.26      3.48 o 
   5   6   1        0.67        0.56      0.70 o 
   6   6   1        8.00        6.72      0.74 o 
   7   6   1       30.88       28.19      1.90 o 
   8   6   1       47.94       41.12      2.23 o 
   9   6   1       90.05       89.53      5.15 o 
  10   6   1        2.36       12.98      5.75 o 
  -7   7   1       42.85       41.82      7.14 o 
  -6   7   1       21.01       27.17      4.73 o 
  -5   7   1       18.86       19.29      2.92 o 
  -4   7   1      191.14      187.40      5.29 o 
  -3   7   1      226.52      249.35      5.19 o 
  -2   7   1       10.68       11.17      1.48 o 
  -1   7   1      251.57      248.93      4.22 o 
   0   7   1      169.96      176.00      3.11 o 
   1   7   1        5.04        4.03      0.74 o 
   2   7   1      489.29      501.71      7.37 o 
   3   7   1      333.94      346.62      5.47 o 
   4   7   1       11.60       13.45      1.44 o 
   5   7   1        9.75       11.87      1.30 o 
   6   7   1       52.12       52.58      1.95 o 
   7   7   1       88.37       91.11      3.52 o 
   8   7   1        2.23        4.45      2.36 o 
   9   7   1        8.91        4.36      4.13 o 
  -6   8   1        3.10        2.74      4.08 o 
  -5   8   1        0.07       -0.56      2.92 o 
  -4   8   1       76.19       87.07      3.94 o 
  -3   8   1       76.82       94.21      3.48 o 
  -2   8   1      170.10      170.11      4.27 o 
  -1   8   1        1.53       -1.30      1.30 o 
   0   8   1       27.21       24.25      1.53 o 
   1   8   1       74.06       71.91      1.85 o 
   2   8   1       30.55       29.02      1.85 o 
   3   8   1        7.45        6.07      1.07 o 
   4   8   1      136.97      132.37      3.29 o 
   5   8   1       98.66      112.11      2.92 o 
   6   8   1      127.11      138.54      3.38 o 
   7   8   1       15.37       18.27      2.18 o 
   8   8   1       16.45       11.22      3.29 o 
   9   8   1        1.60       -7.23      7.23 o 
  -5   9   1        3.18        7.33      3.52 o 
  -4   9   1       18.05       10.99      2.83 o 
  -3   9   1        4.03        2.41      2.18 o 
  -2   9   1        2.32        1.85      1.95 o 
  -1   9   1      217.85      200.94      4.82 o 
   0   9   1       50.34       36.95      1.85 o 
   1   9   1        2.42        1.58      0.83 o 
   2   9   1       28.63       32.96      2.13 o 
   3   9   1      274.73      327.47      6.54 o 
   4   9   1      529.53      570.60      9.64 o 
   5   9   1       18.09       17.20      1.95 o 
   6   9   1        2.63        3.99      2.13 o 
   7   9   1      113.08      119.80      6.91 o 
   8   9   1       54.40       48.40      5.89 o 
  -4  10   1        6.12        8.76     10.85 o 
  -3  10   1       41.96       34.22      4.59 o 
  -2  10   1        6.22        2.23      2.04 o 
  -1  10   1       12.46       12.43      1.99 o 
   0  10   1       30.98       33.66      2.13 o 
   1  10   1       12.25       13.45      2.23 o 
   2  10   1       64.56       45.21      3.06 o 
   3  10   1        6.64        1.99      2.60 o 
   4  10   1        3.24        5.70      3.20 o 
   5  10   1       41.52       37.23      3.85 o 
   6  10   1      124.93      146.97      6.49 o 
   7  10   1       16.99       11.45      5.05 o 
  -2  11   1        1.07       -4.87      4.87 o 
  -1  11   1        0.00        0.97      3.38 o 
   0  11   1       48.26       47.94      4.59 o 
   1  11   1       70.84       72.24      4.91 o 
   2  11   1        3.27        1.21      4.17 o 
   3  11   1        1.26        5.33      3.71 o 
   4  11   1        0.34       -1.58      3.57 o 
   5  11   1        0.99        3.71      3.94 o 
   6  11   1        1.86       -1.53      3.43 o 
   1  12   1       19.65        9.64     16.37 o 
   2  12   1       16.33       14.98      6.58 o 
   3  12   1       11.05        6.49      4.59 o 
  -4 -10   2      106.58      105.15      8.90 o 
  -3 -10   2        3.96       -2.04      4.17 o 
  -2 -10   2       24.66       18.36      4.03 o 
  -1 -10   2       73.45       64.08      5.52 o 
   0 -10   2        1.88       -2.60      3.57 o 
   1 -10   2        0.49       -4.17      4.68 o 
   2 -10   2        3.32        5.05      6.35 o 
  -6  -9   2       54.08       57.49      9.60 o 
  -5  -9   2       45.96       40.38      7.56 o 
  -4  -9   2        7.32        4.45      4.87 o 
  -3  -9   2        6.56        6.95      3.20 o 
  -2  -9   2        5.56        0.74      2.46 o 
  -1  -9   2       30.78       34.31      2.97 o 
   0  -9   2      137.75      132.14      5.05 o 
   1  -9   2        3.86        2.55      2.23 o 
   2  -9   2       15.61       17.29      2.64 o 
   3  -9   2       12.58       14.37      3.15 o 
   4  -9   2        2.40        0.97      2.83 o 
  -7  -8   2      168.90      169.83      9.83 o 
  -6  -8   2       26.06       27.96      5.75 o 
  -5  -8   2        1.29       -1.99      3.71 o 
  -4  -8   2        4.28        1.58      1.30 o 
  -3  -8   2        5.28        3.15      1.53 o 
  -2  -8   2      167.49      181.61      4.27 o 
  -1  -8   2        1.44        4.22      1.62 o 
   0  -8   2        5.03        4.68      1.72 o 
   1  -8   2       92.70       78.54      3.01 o 
   2  -8   2       27.61       26.71      2.13 o 
   3  -8   2       17.49       12.61      2.27 o 
   4  -8   2       11.49        7.42      2.78 o 
   5  -8   2       36.44       49.38      4.68 o 
  -7  -7   2       37.96       29.72      4.68 o 
  -6  -7   2        8.34        6.12      2.41 o 
  -5  -7   2       16.70       19.29      2.18 o 
  -4  -7   2       94.36       97.46      2.50 o 
  -3  -7   2       12.85       12.05      1.39 o 
  -2  -7   2        4.02        3.85      1.25 o 
  -1  -7   2      152.22      162.27      3.43 o 
   0  -7   2       61.70       60.37      2.04 o 
   1  -7   2       12.03       11.78      1.34 o 
   2  -7   2       40.15       37.28      1.90 o 
   3  -7   2       11.84       10.43      1.53 o 
   4  -7   2       32.56       33.47      2.46 o 
   5  -7   2        0.13       -1.99      2.50 o 
   6  -7   2        9.39        8.11      3.52 o 
  -8  -6   2        8.18        8.90      5.42 o 
  -7  -6   2        2.41        4.59      2.18 o 
  -6  -6   2       14.10        8.44      1.81 o 
  -5  -6   2       84.19       79.28      2.92 o 
  -4  -6   2       42.79       43.12      1.21 o 
  -3  -6   2      185.68      186.29      3.34 o 
  -2  -6   2      505.46      539.68      6.68 o 
  -1  -6   2      209.86      209.06      3.34 o 
   0  -6   2      137.96      140.62      2.60 o 
   1  -6   2      246.03      240.63      3.80 o 
   2  -6   2        9.10        7.05      1.16 o 
   3  -6   2      186.93      196.91      3.76 o 
   4  -6   2       66.20       71.82      2.64 o 
   5  -6   2       32.10       23.74      2.55 o 
   6  -6   2      247.03      261.54      7.19 o 
   7  -6   2        3.95        5.01      4.08 o 
  -8  -5   2        1.27       -3.06      3.29 o 
  -7  -5   2       40.52       41.82      2.97 o 
  -6  -5   2        3.00        4.78      1.72 o 
  -5  -5   2      181.20      196.63      4.31 o 
  -4  -5   2      273.29      269.65      5.05 o 
  -3  -5   2      131.26      116.74      1.95 o 
  -2  -5   2      479.35      527.81      5.75 o 
  -1  -5   2       75.58       87.16      1.81 o 
   0  -5   2      349.61      361.83      4.27 o 
   1  -5   2       77.85       72.42      1.81 o 
   2  -5   2      982.68     1057.20     11.27 o 
   3  -5   2        4.58        5.66      1.16 o 
   4  -5   2      469.30      495.08      7.05 o 
   5  -5   2        3.74        3.48      1.67 o 
   6  -5   2       61.83       57.21      2.69 o 
   7  -5   2        0.75        1.25      3.01 o 
   8  -5   2        0.58       -0.32      5.01 o 
  -9  -4   2      135.71      139.23      7.84 o 
  -8  -4   2        2.43       -0.09      3.01 o 
  -7  -4   2        5.91        8.30      1.90 o 
  -6  -4   2       78.15       75.76      2.83 o 
  -5  -4   2       11.65        8.58      1.39 o 
  -4  -4   2      168.77      151.70      3.29 o 
  -3  -4   2       52.35       48.22      1.16 o 
  -2  -4   2      831.72      902.62      8.95 o 
  -1  -4   2       54.89       40.89      1.21 o 
   0  -4   2     1268.83     1325.18     11.78 o 
   1  -4   2      298.61      313.84      3.66 o 
   2  -4   2      281.75      266.36      3.62 o 
   3  -4   2      408.43      393.63      4.96 o 
   4  -4   2      274.92      267.94      4.96 o 
   5  -4   2      263.63      267.20      4.64 o 
   6  -4   2      342.78      350.56      6.07 o 
   7  -4   2        2.63        1.34      1.48 o 
   8  -4   2        3.64        3.20      3.06 o 
  -9  -3   2        0.30       -1.25      3.11 o 
  -8  -3   2      170.69      175.30      5.93 o 
  -7  -3   2       10.85        4.36      1.48 o 
  -6  -3   2       39.89       31.11      2.09 o 
  -5  -3   2       43.06       39.36      1.95 o 
  -4  -3   2       55.51       53.13      1.90 o 
  -3  -3   2        0.28        1.48      0.28 o 
  -2  -3   2      294.02      285.19      3.76 o 
  -1  -3   2       28.43       26.06      0.93 o 
   0  -3   2       99.57       98.66      1.58 o 
   1  -3   2      344.47      330.11      3.57 o 
   2  -3   2      346.02      339.25      4.03 o 
   3  -3   2       17.42       17.66      1.25 o 
   4  -3   2      388.02      380.23      5.33 o 
   5  -3   2       36.42       34.40      1.85 o 
   6  -3   2       65.32       62.73      2.13 o 
   7  -3   2       18.32       20.77      1.95 o 
   8  -3   2        4.43        5.84      2.64 o 
   9  -3   2      110.45      106.87      6.63 o 
  -9  -2   2      103.82       92.77      5.70 o 
  -8  -2   2       23.15       27.26      3.20 o 
  -7  -2   2       30.43       30.51      1.81 o 
  -6  -2   2      474.93      480.61      7.46 o 
  -5  -2   2       25.65       29.90      1.62 o 
  -4  -2   2      221.95      204.05      3.62 o 
  -3  -2   2      124.08      144.56      2.78 o 
  -2  -2   2      264.94      261.63      3.29 o 
  -1  -2   2      899.96      835.02      8.39 o 
   0  -2   2      521.72      469.30      4.73 o 
   1  -2   2      720.36      797.74      7.84 o 
   2  -2   2      227.05      228.76      3.34 o 
   3  -2   2      100.24       90.50      1.99 o 
   4  -2   2      183.08      167.79      2.92 o 
   5  -2   2      163.99      155.00      2.83 o 
   6  -2   2        0.99        2.46      0.83 o 
   7  -2   2      233.70      227.83      5.19 o 
   8  -2   2      166.78      173.22      5.52 o 
   9  -2   2       20.55       16.78      4.17 o 
  -9  -1   2        6.71        5.10      2.60 o 
  -8  -1   2        1.26        1.07      1.44 o 
  -7  -1   2       23.50       23.41      1.67 o 
  -6  -1   2      158.70      149.52      3.29 o 
  -5  -1   2      131.95      118.18      2.32 o 
  -4  -1   2      869.55      949.58     10.34 o 
  -3  -1   2       20.67       19.98      0.83 o 
  -2  -1   2     2517.96     2593.33     23.37 o 
  -1  -1   2       10.49       11.64      0.51 o 
   0  -1   2     2220.18     2118.84     19.19 o 
   1  -1   2     2285.05     2150.79     19.52 o 
   2  -1   2     2312.53     2150.09     20.21 o 
   3  -1   2     2286.57     2304.11     22.63 o 
   4  -1   2      752.44      803.17      8.99 o 
   5  -1   2      364.28      347.31      5.05 o 
   6  -1   2       16.36       10.80      1.34 o 
   7  -1   2       10.11       10.94      1.62 o 
   8  -1   2       21.76       19.80      3.20 o 
   9  -1   2        1.06       -2.64      3.94 o 
  10  -1   2       35.58       47.43      6.44 o 
  -9   0   2        1.39        7.88      3.57 o 
  -8   0   2      107.04      124.30      4.40 o 
  -7   0   2      422.12      477.13      7.33 o 
  -6   0   2        1.97        0.28      1.11 o 
  -5   0   2       33.52       37.69      1.39 o 
  -4   0   2      508.61      549.79      6.21 o 
  -3   0   2       95.45      122.63      1.99 o 
  -2   0   2     8287.54     8222.49     75.02 o 
  -1   0   2     9873.62     9123.12     97.60 o 
   0   0   2     1395.10     1438.49     13.91 o 
   1   0   2     8364.96     7924.84     67.83 o 
   2   0   2     9253.74     8635.92     83.69 o 
   3   0   2      693.94      672.14      7.28 o 
   4   0   2      548.44      563.42      6.63 o 
   5   0   2      125.52      154.07      3.20 o 
   6   0   2      170.72      175.67      3.25 o 
   7   0   2        5.19        5.89      1.53 o 
   8   0   2        1.35        1.85      2.04 o 
   9   0   2        7.76        4.27      3.11 o 
  10   0   2        5.38        0.32      3.80 o 
  -9   1   2       74.16       79.56      6.77 o 
  -8   1   2        7.35        4.78      2.04 o 
  -7   1   2        0.33        2.46      1.58 o 
  -6   1   2       98.14      103.81      2.55 o 
  -5   1   2      340.35      308.51      4.87 o 
  -4   1   2      789.33      784.85      9.83 o 
  -3   1   2       26.99       34.03      1.11 o 
  -2   1   2     1352.61     1369.69     14.60 o 
  -1   1   2     1080.89     1059.70     10.66 o 
   0   1   2       80.85       86.52      1.39 o 
   1   1   2      772.64      697.36      6.86 o 
   2   1   2     2596.65     2388.40     20.54 o 
   3   1   2      291.73      226.95      2.60 o 
   4   1   2       86.77       75.39      1.21 o 
   5   1   2      147.07      151.84      2.60 o 
   6   1   2      106.89      107.70      2.69 o 
   7   1   2      172.82      176.42      3.99 o 
   8   1   2       37.63       40.15      2.60 o 
   9   1   2        2.40        3.99      2.92 o 
  10   1   2       26.66       27.26      4.54 o 
  -9   2   2       26.27       10.20      6.44 o 
  -8   2   2       32.61       27.35      2.69 o 
  -7   2   2      252.51      273.04      5.29 o 
  -6   2   2       45.95       46.32      1.90 o 
  -5   2   2        0.38       -0.23      1.02 o 
  -4   2   2       18.16       13.26      1.16 o 
  -3   2   2        9.81        4.96      0.79 o 
  -2   2   2      145.22      126.30      2.23 o 
  -1   2   2       26.44       36.02      0.88 o 
   0   2   2     1527.68     1478.69     13.77 o 
   1   2   2     6156.94     5601.53     49.66 o 
   2   2   2     2177.59     2065.06     17.53 o 
   3   2   2      203.41      193.38      2.18 o 
   4   2   2      257.01      252.87      2.87 o 
   5   2   2      314.85      307.77      3.80 o 
   6   2   2      895.29      924.92     10.25 o 
   7   2   2      142.01      134.46      3.01 o 
   8   2   2       82.54       81.74      2.46 o 
   9   2   2      126.87      134.64      5.01 o 
  10   2   2       46.45       45.76      5.15 o 
  -8   3   2        0.02       -2.23      4.08 o 
  -7   3   2       24.33       19.06      1.81 o 
  -6   3   2      198.33      204.14      4.50 o 
  -5   3   2       98.67       97.41      2.78 o 
  -4   3   2      700.78      725.65      9.78 o 
  -3   3   2      483.50      486.96      6.21 o 
  -2   3   2        7.88        7.00      0.79 o 
  -1   3   2        2.80        2.87      0.56 o 
   0   3   2     1736.34     1712.27     16.88 o 
   1   3   2     3638.97     3550.66     32.64 o 
   2   3   2     1830.16     1780.57     17.11 o 
   3   3   2       70.08       56.05      1.07 o 
   4   3   2      741.56      725.65      6.68 o 
   5   3   2      367.92      351.07      3.94 o 
   6   3   2       12.63       13.96      0.88 o 
   7   3   2      240.17      252.04      3.89 o 
   8   3   2      124.46      125.97      3.29 o 
   9   3   2       67.26       74.00      2.97 o 
  10   3   2       31.31       24.48      4.03 o 
  -8   4   2       20.32       31.16      5.66 o 
  -7   4   2        3.58        1.48      1.67 o 
  -6   4   2      188.19      200.66      4.36 o 
  -5   4   2        0.56       -1.07      1.39 o 
  -4   4   2      136.67      137.93      3.20 o 
  -3   4   2       35.87       40.24      1.85 o 
  -2   4   2       41.22       47.52      1.53 o 
  -1   4   2     2325.28     2373.61     22.67 o 
   0   4   2        0.44        1.11      0.51 o 
   1   4   2      930.72      963.77     10.85 o 
   2   4   2     2711.96     2879.91     28.47 o 
   3   4   2       15.47       20.40      0.83 o 
   4   4   2      326.71      384.31      4.40 o 
   5   4   2      315.15      326.68      4.08 o 
   6   4   2       31.98       35.42      1.25 o 
   7   4   2      257.83      255.98      3.57 o 
   8   4   2        4.14        2.50      1.07 o 
   9   4   2       10.06       10.11      1.72 o 
  10   4   2       34.81       31.53      3.71 o 
  -8   5   2       79.90       64.96      6.77 o 
  -7   5   2        1.11        0.42      2.64 o 
  -6   5   2        4.89        0.05      1.95 o 
  -5   5   2      238.72      230.38      5.42 o 
  -4   5   2        3.32        4.78      1.30 o 
  -3   5   2      624.49      672.42      9.04 o 
  -2   5   2       52.19       36.35      1.76 o 
  -1   5   2      143.19      151.10      2.83 o 
   0   5   2       23.95       17.39      1.11 o 
   1   5   2      104.80      124.63      2.36 o 
   2   5   2       14.12       20.45      0.93 o 
   3   5   2       17.93       15.11      0.88 o 
   4   5   2       34.87       28.42      1.16 o 
   5   5   2      585.65      617.15      6.77 o 
   6   5   2        0.00        0.05      0.74 o 
   7   5   2        1.27       -0.74      0.83 o 
   8   5   2       55.25       53.83      1.62 o 
   9   5   2       19.44       20.12      2.36 o 
  10   5   2       32.49       25.73      7.14 o 
  -7   6   2       97.98       99.17      6.54 o 
  -6   6   2        5.24        4.40      2.64 o 
  -5   6   2       32.17       33.52      3.29 o 
  -4   6   2       16.61       16.09      2.04 o 
  -3   6   2      465.25      497.12      7.79 o 
  -2   6   2        4.13        3.20      1.30 o 
  -1   6   2       50.28       42.75      1.81 o 
   0   6   2        0.96        6.44      0.97 o 
   1   6   2      150.81      180.96      3.11 o 
   2   6   2        6.70        7.28      0.74 o 
   3   6   2        0.51       -0.23      0.60 o 
   4   6   2      116.51      114.10      2.32 o 
   5   6   2      150.53      169.55      2.92 o 
   6   6   2      155.60      155.13      2.83 o 
   7   6   2       16.91       16.60      1.11 o 
   8   6   2      123.06      140.72      2.83 o 
   9   6   2        7.12        3.94      2.32 o 
  10   6   2       55.98       58.05      7.84 o 
  -6   7   2       11.45        9.55      3.43 o 
  -5   7   2       26.47       15.81      2.64 o 
  -4   7   2       22.05       21.14      2.27 o 
  -3   7   2        1.94        1.53      1.62 o 
  -2   7   2        1.16        0.19      1.39 o 
  -1   7   2       39.84       38.25      1.76 o 
   0   7   2      132.90      144.10      2.92 o 
   1   7   2       71.76       88.65      2.18 o 
   2   7   2      114.53       99.13      2.04 o 
   3   7   2      212.64      204.56      3.62 o 
   4   7   2       31.99       36.07      1.34 o 
   5   7   2      609.99      664.49      8.11 o 
   6   7   2      204.95      228.90      3.89 o 
   7   7   2      144.27      167.51      3.62 o 
   8   7   2        3.56        1.81      1.99 o 
   9   7   2        4.38        6.58      3.20 o 
  10   7   2       33.02       31.25     11.13 o 
  -6   8   2        0.23        5.33      4.22 o 
  -5   8   2       52.42       40.66      4.73 o 
  -4   8   2       77.18       82.48      4.27 o 
  -3   8   2      101.21       82.62      3.71 o 
  -2   8   2      148.07      129.77      3.80 o 
  -1   8   2       25.24       23.51      1.72 o 
   0   8   2      162.70      167.33      3.43 o 
   1   8   2      276.49      281.80      4.64 o 
   2   8   2      548.46      584.37      7.42 o 
   3   8   2      221.43      236.97      5.15 o 
   4   8   2       23.96       19.43      1.72 o 
   5   8   2      253.53      302.57      5.24 o 
   6   8   2      114.67      103.58      2.97 o 
   7   8   2      130.54      125.28      3.20 o 
   8   8   2        0.01        4.03      2.23 o 
   9   8   2        5.83        5.89      6.91 o 
  -5   9   2        2.77        2.50      4.22 o 
  -4   9   2       44.26       45.76      4.50 o 
  -3   9   2        0.99       -1.90      1.90 o 
  -2   9   2        2.75       -0.83      1.81 o 
  -1   9   2      136.24      154.72      4.27 o 
   0   9   2       72.33       72.24      2.18 o 
   1   9   2       61.12       63.61      2.32 o 
   2   9   2       16.17       13.54      1.81 o 
   3   9   2        3.97        3.20      1.67 o 
   4   9   2        0.72        0.32      1.90 o 
   5   9   2       53.22       48.82      2.32 o 
   6   9   2       19.02       27.54      2.50 o 
   7   9   2       11.22        9.46      2.09 o 
   8   9   2        5.27        4.36      3.89 o 
  -4  10   2        6.77       10.52      4.96 o 
  -3  10   2       51.21       53.55      4.31 o 
  -2  10   2        0.16        5.89      2.36 o 
  -1  10   2       10.65        9.83      2.04 o 
   0  10   2       29.54       31.30      1.53 o 
   1  10   2        8.18        8.39      1.76 o 
   2  10   2        9.20        9.18      2.23 o 
   3  10   2        8.72        8.11      2.55 o 
   4  10   2        7.85       10.20      2.74 o 
   5  10   2       23.39       29.72      3.25 o 
   6  10   2      258.21      287.23      8.90 o 
   7  10   2       15.01       13.82      3.52 o 
   8  10   2        9.31       -0.93      4.82 o 
  -2  11   2       18.28       17.48      4.08 o 
  -1  11   2        0.18       -2.60      4.45 o 
   0  11   2        9.30        1.99      3.25 o 
   1  11   2        1.07       -1.99      2.69 o 
   2  11   2        9.27        8.11      4.08 o 
   3  11   2      100.95       92.31      5.75 o 
   4  11   2       73.72       69.41      5.52 o 
   5  11   2       18.25       20.17      4.36 o 
   6  11   2        0.78        3.52      4.08 o 
   0  12   2       12.29        9.27      4.40 o 
   1  12   2       29.87       31.57      5.33 o 
   2  12   2       25.02        9.37      5.19 o 
   3  12   2        5.79       19.75      5.15 o 
   4  12   2       43.93       42.33      6.12 o 
  -1 -10   3        1.35        1.95      8.35 o 
  -4  -9   3        0.14       -0.14      3.76 o 
  -3  -9   3        0.60        0.51      2.97 o 
  -2  -9   3       81.92       75.43      5.42 o 
  -1  -9   3       51.44       37.23      3.80 o 
   0  -9   3       18.74       12.70      3.85 o 
   1  -9   3       23.58       19.19      3.76 o 
   2  -9   3       44.10       48.54      5.10 o 
   3  -9   3        6.61       -3.34      3.34 o 
  -6  -8   3       69.77       81.32      7.19 o 
  -5  -8   3       68.94       52.07      7.23 o 
  -4  -8   3       71.00       65.28      4.31 o 
  -3  -8   3        1.46        2.83      2.41 o 
  -2  -8   3        0.77        0.05      1.76 o 
  -1  -8   3       89.26       81.46      3.52 o 
   0  -8   3        1.50        3.34      1.81 o 
   1  -8   3       77.76       84.61      3.66 o 
   2  -8   3       86.28       93.05      4.22 o 
   3  -8   3        6.31        7.88      2.74 o 
   4  -8   3       61.78       55.54      5.05 o 
   5  -8   3        6.14       -0.88      3.99 o 
  -7  -7   3        3.38        1.16      5.93 o 
  -6  -7   3       42.90       36.26      5.52 o 
  -5  -7   3        0.14        3.76      2.50 o 
  -4  -7   3       13.63       13.96      1.53 o 
  -3  -7   3      318.87      340.87      5.98 o 
  -2  -7   3       45.85       40.80      2.09 o 
  -1  -7   3        0.56        0.83      1.07 o 
   0  -7   3       23.38       26.71      1.90 o 
   1  -7   3       56.58       55.41      2.55 o 
   2  -7   3       40.53       40.06      2.36 o 
   3  -7   3       12.07        9.92      2.23 o 
   4  -7   3        0.37        1.34      2.18 o 
   5  -7   3        4.93        2.50      2.78 o 
   6  -7   3        1.48        0.83      4.73 o 
  -7  -6   3        1.65        0.00      3.80 o 
  -6  -6   3       21.39       19.01      2.64 o 
  -5  -6   3        5.44        4.40      1.76 o 
  -4  -6   3       49.29       49.75      1.39 o 
  -3  -6   3       81.58       85.08      1.95 o 
  -2  -6   3      135.77      143.82      2.74 o 
  -1  -6   3        5.51        5.52      1.16 o 
   0  -6   3       10.21       10.34      1.30 o 
   1  -6   3       11.64       11.87      1.58 o 
   2  -6   3       45.35       38.81      2.13 o 
   3  -6   3       17.30       18.59      1.99 o 
   4  -6   3        7.43        7.37      2.04 o 
   5  -6   3       19.35       16.09      2.46 o 
   6  -6   3       10.42       10.48      2.83 o 
   7  -6   3       47.07       41.03      5.98 o 
  -8  -5   3        4.68        5.19      5.05 o 
  -7  -5   3       41.57       40.10      3.38 o 
  -6  -5   3        2.00        2.23      1.85 o 
  -5  -5   3       28.45       24.57      2.09 o 
  -4  -5   3        5.69        1.95      1.53 o 
  -3  -5   3      322.71      327.38      4.40 o 
  -2  -5   3       11.77       12.05      1.07 o 
  -1  -5   3       31.45       30.14      1.34 o 
   0  -5   3      109.49      107.10      2.50 o 
   1  -5   3       86.66       86.93      2.13 o 
   2  -5   3      576.56      559.34      7.51 o 
   3  -5   3      147.23      150.92      3.43 o 
   4  -5   3       44.72       43.40      2.55 o 
   5  -5   3      569.18      629.02      9.69 o 
   6  -5   3       35.09       41.68      3.52 o 
   7  -5   3       15.34       12.89      4.27 o 
   8  -5   3       16.44       16.09      5.80 o 
  -8  -4   3       14.76        7.09      3.38 o 
  -7  -4   3        7.15        7.79      2.36 o 
  -6  -4   3       11.26       10.52      2.09 o 
  -5  -4   3      160.17      158.10      3.99 o 
  -4  -4   3        0.10        0.60      1.25 o 
  -3  -4   3       12.59        7.46      0.97 o 
  -2  -4   3      420.04      439.81      5.52 o 
  -1  -4   3      108.47      116.98      2.18 o 
   0  -4   3      625.80      634.26      7.28 o 
   1  -4   3        3.84        2.09      0.88 o 
   2  -4   3        0.52        1.21      1.16 o 
   3  -4   3      282.76      269.75      4.40 o 
   4  -4   3      322.34      330.44      5.75 o 
   5  -4   3      174.79      168.67      3.66 o 
   6  -4   3       62.66       64.82      2.41 o 
   7  -4   3        0.14        0.46      1.76 o 
   8  -4   3       12.43       14.19      3.76 o 
  -8  -3   3       28.47       30.00      3.66 o 
  -7  -3   3       24.03       20.91      2.46 o 
  -6  -3   3       63.74       49.84      2.50 o 
  -5  -3   3      367.01      364.38      6.49 o 
  -4  -3   3      195.90      198.02      3.89 o 
  -3  -3   3      268.95      272.90      3.85 o 
  -2  -3   3      682.55      668.57      7.37 o 
  -1  -3   3      140.48      126.30      2.23 o 
   0  -3   3       57.91       65.98      1.48 o 
   1  -3   3      877.62      890.15      9.41 o 
   2  -3   3      191.71      202.94      2.97 o 
   3  -3   3      234.02      208.31      3.71 o 
   4  -3   3       58.54       55.22      2.04 o 
   5  -3   3      314.50      322.60      5.01 o 
   6  -3   3        4.73        4.03      1.16 o 
   7  -3   3      319.80      352.88      7.51 o 
   8  -3   3       28.54       26.24      3.06 o 
   9  -3   3        4.50        7.60      4.13 o 
  -9  -2   3       27.84       27.17      7.88 o 
  -8  -2   3        2.70        0.32      2.74 o 
  -7  -2   3        0.07       -1.58      1.58 o 
  -6  -2   3      220.08      245.45      5.15 o 
  -5  -2   3      436.11      433.23      6.54 o 
  -4  -2   3      683.62      709.88      9.74 o 
  -3  -2   3      393.14      413.71      5.29 o 
  -2  -2   3      211.09      242.07      3.15 o 
  -1  -2   3        5.61        6.17      0.70 o 
   0  -2   3       19.40       20.31      0.88 o 
   1  -2   3     1090.15     1039.30      9.69 o 
   2  -2   3      329.80      338.64      3.85 o 
   3  -2   3      145.10      146.19      2.78 o 
   4  -2   3       23.43       26.71      1.39 o 
   5  -2   3       79.14       84.06      1.99 o 
   6  -2   3      260.08      257.60      4.78 o 
   7  -2   3        8.04        4.64      1.81 o 
   8  -2   3       17.58       14.56      2.74 o 
   9  -2   3        0.47       -3.62      3.62 o 
  -9  -1   3       15.38       11.73      5.52 o 
  -8  -1   3       86.65       98.89      3.94 o 
  -7  -1   3        8.94       10.43      1.11 o 
  -6  -1   3        1.13        1.21      0.74 o 
  -5  -1   3      265.74      269.24      3.76 o 
  -4  -1   3      545.44      600.79      6.91 o 
  -3  -1   3     1018.33     1053.35     10.52 o 
  -2  -1   3       62.36       55.36      1.25 o 
  -1  -1   3        4.67       12.33      0.74 o 
   0  -1   3      231.90      253.75      3.11 o 
   1  -1   3        3.51        5.84      0.65 o 
   2  -1   3       54.03       53.13      1.34 o 
   3  -1   3     1172.18     1186.04     12.05 o 
   4  -1   3        7.74       18.92      1.11 o 
   5  -1   3       78.97       67.04      1.62 o 
   6  -1   3      514.15      505.55      7.05 o 
   7  -1   3      170.06      172.24      4.17 o 
   8  -1   3        0.32       -1.21      1.81 o 
   9  -1   3      195.52      214.57      7.74 o 
  10  -1   3        0.01       -0.19      5.29 o 
  -9   0   3        1.08       -5.42      5.42 o 
  -8   0   3        2.01        2.78      1.85 o 
  -7   0   3        0.09        1.99      1.34 o 
  -6   0   3       18.46       19.29      1.44 o 
  -5   0   3       13.49       11.31      1.02 o 
  -4   0   3      337.81      352.09      4.64 o 
  -3   0   3       33.82       39.55      1.21 o 
  -2   0   3        9.35       12.19      0.74 o 
  -1   0   3      199.83      194.27      2.60 o 
   0   0   3       39.75       40.89      0.97 o 
   1   0   3     1981.81     1921.93     19.43 o 
   2   0   3     1519.50     1435.76     13.91 o 
   3   0   3       27.72       29.26      0.97 o 
   4   0   3      316.77      292.65      3.85 o 
   5   0   3      128.90      117.76      2.41 o 
   6   0   3      105.99      104.41      2.83 o 
   7   0   3      321.40      320.98      5.93 o 
   8   0   3       68.46       67.09      3.20 o 
   9   0   3       37.08       34.17      4.27 o 
  10   0   3       97.52       95.97      6.95 o 
  -9   1   3        0.02        4.13      4.31 o 
  -8   1   3       87.86       89.39      4.17 o 
  -7   1   3        5.48        4.96      1.34 o 
  -6   1   3        2.44        4.45      1.34 o 
  -5   1   3        4.94        6.77      1.21 o 
  -4   1   3       12.40       15.30      1.16 o 
  -3   1   3     3530.88     3728.65     35.93 o 
  -2   1   3        3.47        8.62      0.60 o 
  -1   1   3      144.16      111.64      1.85 o 
   0   1   3      947.94      915.83      9.97 o 
   1   1   3      583.83      622.86      7.51 o 
   2   1   3       21.50       22.21      0.74 o 
   3   1   3      509.28      499.57      5.47 o 
   4   1   3      296.08      348.33      4.03 o 
   5   1   3      416.30      401.19      5.10 o 
   6   1   3       13.09       11.96      1.21 o 
   7   1   3        1.21        1.95      0.93 o 
   8   1   3       69.70       76.13      3.25 o 
   9   1   3       11.64        2.83      2.64 o 
  10   1   3       34.61       33.85      6.63 o 
  -8   2   3       17.61       20.31      3.99 o 
  -7   2   3       25.13       18.31      1.76 o 
  -6   2   3       82.14       83.27      2.50 o 
  -5   2   3      799.02      819.63     10.20 o 
  -4   2   3       11.78        7.88      1.07 o 
  -3   2   3      201.10      172.06      2.83 o 
  -2   2   3       71.87       61.57      1.44 o 
  -1   2   3      149.72      143.13      2.13 o 
   0   2   3      593.30      614.14      6.86 o 
   1   2   3     3293.38     3235.80     32.08 o 
   2   2   3        6.12        1.02      0.46 o 
   3   2   3      143.77      159.72      2.13 o 
   4   2   3       27.07       26.06      0.88 o 
   5   2   3       32.61       29.30      0.88 o 
   6   2   3       11.80        9.83      0.56 o 
   7   2   3        7.98        5.75      1.44 o 
   8   2   3       13.75       12.24      1.85 o 
   9   2   3       74.46       71.35      3.48 o 
  10   2   3       30.90       16.55      4.87 o 
  -8   3   3        1.46        6.82      5.29 o 
  -7   3   3      128.75      139.42      4.17 o 
  -6   3   3       35.47       39.46      2.13 o 
  -5   3   3      454.30      481.86      6.91 o 
  -4   3   3       77.70       86.05      2.32 o 
  -3   3   3       38.14       32.59      1.39 o 
  -2   3   3      378.20      395.95      4.96 o 
  -1   3   3       29.88       29.44      0.93 o 
   0   3   3      363.92      319.50      3.66 o 
   1   3   3     1396.27     1321.61     13.21 o 
   2   3   3      497.74      500.27      5.33 o 
   3   3   3      166.98      174.00      2.27 o 
   4   3   3        0.83        0.23      0.56 o 
   5   3   3     1837.86     1905.19     17.02 o 
   6   3   3       38.33       42.75      1.39 o 
   7   3   3       14.73       13.77      0.93 o 
   8   3   3        0.17        1.44      0.97 o 
   9   3   3      193.81      207.85      5.47 o 
  10   3   3      146.10      154.44      8.30 o 
  -8   4   3        0.08       -2.64      6.72 o 
  -7   4   3        1.48       -0.14      2.32 o 
  -6   4   3       56.57       56.38      2.64 o 
  -5   4   3        1.31       -0.65      1.21 o 
  -4   4   3        1.43       -1.02      1.02 o 
  -3   4   3       28.18       31.57      1.53 o 
  -2   4   3      141.80      135.85      2.36 o 
  -1   4   3       23.76       28.47      1.07 o 
   0   4   3      476.02      465.54      5.29 o 
   1   4   3      407.80      389.78      4.45 o 
   2   4   3      159.24      159.59      2.46 o 
   3   4   3      922.75      923.85      9.74 o 
   4   4   3       13.48       25.41      0.97 o 
   5   4   3        3.79        5.75      0.74 o 
   6   4   3      185.25      197.60      2.83 o 
   7   4   3      176.22      192.87      2.87 o 
   8   4   3      239.41      254.26      4.22 o 
   9   4   3       28.44       24.80      1.90 o 
  10   4   3        2.20        4.78      3.15 o 
  -7   5   3        6.07        3.43      2.50 o 
  -6   5   3       26.72       16.55      2.36 o 
  -5   5   3      117.72      113.87      3.48 o 
  -4   5   3        7.93        6.82      1.39 o 
  -3   5   3       47.39       44.60      1.85 o 
  -2   5   3      945.22     1027.85     11.17 o 
  -1   5   3       12.75        6.26      0.83 o 
   0   5   3      288.57      308.69      4.40 o 
   1   5   3     2029.77     2106.51     22.16 o 
   2   5   3      144.71      119.43      2.13 o 
   3   5   3       48.35       51.28      1.25 o 
   4   5   3      474.15      519.42      5.70 o 
   5   5   3      320.29      329.65      4.13 o 
   6   5   3      251.45      242.86      3.57 o 
   7   5   3      266.08      278.23      4.17 o 
   8   5   3       41.65       44.88      1.72 o 
   9   5   3      217.70      230.48      4.96 o 
  10   5   3       19.63       20.54      3.52 o 
  -7   6   3        1.01       -3.11      3.11 o 
  -6   6   3        9.77        3.52      2.60 o 
  -5   6   3        0.01        1.48      2.27 o 
  -4   6   3      289.32      329.74      6.49 o 
  -3   6   3      197.09      187.36      4.08 o 
  -2   6   3       71.89       87.40      2.32 o 
  -1   6   3      181.21      198.02      3.38 o 
   0   6   3       88.48      108.72      2.50 o 
   1   6   3        9.32        5.05      0.65 o 
   2   6   3      173.82      170.67      3.20 o 
   3   6   3       61.52       66.76      1.25 o 
   4   6   3       13.83        7.28      0.93 o 
   5   6   3      325.75      314.81      4.08 o 
   6   6   3       15.47       15.86      1.11 o 
   7   6   3       18.32       20.03      1.34 o 
   8   6   3      107.48      122.03      2.87 o 
   9   6   3       19.73       21.05      2.18 o 
  10   6   3        0.60       -1.44      3.11 o 
  -6   7   3       82.36       98.80      6.54 o 
  -5   7   3       10.32       13.77      2.78 o 
  -4   7   3       58.37       55.27      3.38 o 
  -3   7   3       19.48       13.49      1.81 o 
  -2   7   3       26.83       23.04      1.67 o 
  -1   7   3       34.79       36.16      1.76 o 
   0   7   3       54.16       48.96      1.72 o 
   1   7   3      180.60      163.48      3.52 o 
   2   7   3       31.40       32.55      1.76 o 
   3   7   3       21.79       13.68      0.93 o 
   4   7   3       44.15       41.40      1.30 o 
   5   7   3       21.73       19.98      1.34 o 
   6   7   3      211.84      227.97      3.85 o 
   7   7   3        0.31        0.88      1.11 o 
   8   7   3       71.55       76.41      2.78 o 
   9   7   3        8.37        8.62      2.04 o 
  10   7   3       44.01       43.77      8.02 o 
  -6   8   3        0.02        1.67      4.13 o 
  -5   8   3       11.70       12.89      3.85 o 
  -4   8   3        0.01        0.70      2.46 o 
  -3   8   3       64.75       67.92      3.71 o 
  -2   8   3        0.00        0.00      1.72 o 
  -1   8   3        0.89        1.48      1.16 o 
   0   8   3      197.77      188.15      3.62 o 
   1   8   3        7.32        9.60      1.48 o 
   2   8   3      117.42      112.29      2.55 o 
   3   8   3       70.91       72.79      2.41 o 
   4   8   3      480.61      506.20      7.70 o 
   5   8   3        2.64        1.25      0.88 o 
   6   8   3        9.93        4.40      1.25 o 
   7   8   3        4.75        3.43      1.21 o 
   8   8   3       32.25       28.61      2.27 o 
   9   8   3      101.22       94.03      5.29 o 
  -5   9   3        2.12        2.23      3.94 o 
  -4   9   3        4.85        6.49      3.25 o 
  -3   9   3       35.86       26.98      3.25 o 
  -2   9   3       40.89       39.92      2.55 o 
  -1   9   3        0.09        2.09      1.34 o 
   0   9   3      317.20      322.05      5.15 o 
   1   9   3      152.10      147.95      3.76 o 
   2   9   3      531.84      578.25      8.07 o 
   3   9   3      187.23      177.90      3.52 o 
   4   9   3      433.46      491.74      8.48 o 
   5   9   3       87.70       82.30      3.20 o 
   6   9   3       54.23       50.31      2.23 o 
   7   9   3       11.87        8.07      2.04 o 
   8   9   3        4.07       -0.70      2.55 o 
   9   9   3       38.12       32.13      5.10 o 
  -4  10   3       20.94       22.58      5.47 o 
  -3  10   3       12.38       23.09      3.85 o 
  -2  10   3      109.86      127.04      5.10 o 
  -1  10   3        7.53       10.39      1.72 o 
   0  10   3       71.06       75.39      3.43 o 
   1  10   3        9.12        8.95      2.04 o 
   2  10   3        4.53        3.57      1.34 o 
   3  10   3       85.48       71.73      3.80 o 
   4  10   3      129.46      113.87      4.59 o 
   5  10   3        5.43       10.20      2.41 o 
   6  10   3        7.00        3.62      2.83 o 
   7  10   3       57.81       50.54      4.40 o 
   8  10   3        2.86        3.66      3.48 o 
  -2  11   3       45.39       29.81      4.31 o 
  -1  11   3       19.57       13.72      3.34 o 
   0  11   3        8.71       10.85      2.55 o 
   1  11   3        6.04        6.40      2.41 o 
   2  11   3       39.63       43.91      3.57 o 
   3  11   3        2.05        2.36      3.06 o 
   4  11   3       48.76       37.46      5.05 o 
   5  11   3        3.77        3.99      3.76 o 
   6  11   3        1.55        5.24      3.85 o 
   7  11   3        1.08        1.21      3.66 o 
   0  12   3        0.24       -1.53      3.71 o 
   1  12   3        7.53        7.05      4.40 o 
   2  12   3       10.70        6.21      3.66 o 
   3  12   3        0.41        1.81      3.62 o 
   4  12   3        6.62        2.55      5.52 o 
   5  12   3       21.09       24.80      5.75 o 
  -3  -9   4        2.48        4.78      5.98 o 
  -2  -9   4       16.73        5.66      5.05 o 
  -1  -9   4        6.22       13.68      4.50 o 
   0  -9   4        7.59       14.74      4.59 o 
   1  -9   4        7.05        6.86      3.80 o 
   2  -9   4        0.07        3.71      4.50 o 
  -5  -8   4       16.90       17.20     12.94 o 
  -4  -8   4        4.89       -0.14      3.15 o 
  -3  -8   4       44.85       48.08      4.73 o 
  -2  -8   4        4.21        7.93      3.25 o 
  -1  -8   4        4.76        2.36      2.41 o 
   0  -8   4       11.84        6.58      2.97 o 
   1  -8   4       14.39       14.47      3.34 o 
   2  -8   4       38.17       26.57      3.25 o 
   3  -8   4        9.99        9.50      3.85 o 
   4  -8   4       59.82       63.06      5.01 o 
  -6  -7   4        3.16       16.23      5.89 o 
  -5  -7   4       66.60       56.98      6.26 o 
  -4  -7   4        0.20        0.14      4.03 o 
  -3  -7   4        0.93       -1.02      1.99 o 
  -2  -7   4        0.45        1.30      1.25 o 
  -1  -7   4       83.06       90.41      3.06 o 
   0  -7   4      309.95      358.67      7.70 o 
   1  -7   4      217.80      228.62      5.66 o 
   2  -7   4        0.43       -1.99      1.99 o 
   3  -7   4       18.16       16.88      2.60 o 
   4  -7   4       75.25       80.95      4.91 o 
   5  -7   4       83.76       82.30      5.61 o 
  -6  -6   4       17.59        5.66      3.57 o 
  -5  -6   4        0.32       -1.16      2.04 o 
  -4  -6   4      107.96      110.21      2.55 o 
  -3  -6   4        2.47        0.46      1.02 o 
  -2  -6   4      226.83      252.31      4.91 o 
  -1  -6   4       10.64       11.82      1.53 o 
   0  -6   4       37.11       32.92      1.95 o 
   1  -6   4      107.22      102.05      2.83 o 
   2  -6   4       51.27       46.55      2.46 o 
   3  -6   4        0.61        0.70      1.67 o 
   4  -6   4      103.41      104.78      4.13 o 
   5  -6   4        1.37        4.17      2.69 o 
   6  -6   4        0.40       -0.65      3.11 o 
  -7  -5   4       28.73       25.31      3.66 o 
  -6  -5   4       57.78       60.23      4.08 o 
  -5  -5   4        0.43        2.27      1.95 o 
  -4  -5   4      176.83      190.46      4.78 o 
  -3  -5   4       60.33       59.49      1.95 o 
  -2  -5   4       70.20       69.50      2.09 o 
  -1  -5   4        5.47        5.56      1.11 o 
   0  -5   4       85.48       84.20      2.32 o 
   1  -5   4      612.44      653.60      7.93 o 
   2  -5   4      124.69      115.63      2.92 o 
   3  -5   4        1.41       -0.23      1.48 o 
   4  -5   4      152.62      148.13      3.94 o 
   5  -5   4        6.89        4.64      1.95 o 
   6  -5   4        8.33        6.91      2.50 o 
   7  -5   4        1.34        4.08      3.80 o 
  -8  -4   4      106.74      125.60     25.31 o 
  -7  -4   4       20.65       11.08      2.92 o 
  -6  -4   4       27.08       22.76      2.69 o 
  -5  -4   4       20.64       17.57      2.09 o 
  -4  -4   4       49.44       42.42      2.36 o 
  -3  -4   4       21.77        9.83      1.02 o 
  -2  -4   4      214.90      224.73      3.71 o 
  -1  -4   4      338.03      354.82      4.78 o 
   0  -4   4       20.00       18.08      1.25 o 
   1  -4   4       77.97       69.96      1.99 o 
   2  -4   4      221.39      229.92      3.94 o 
   3  -4   4      425.53      414.82      6.17 o 
   4  -4   4      744.35      766.63     10.62 o 
   5  -4   4       16.43        7.97      1.72 o 
   6  -4   4        7.00        4.59      1.81 o 
   7  -4   4        9.14       19.06      3.99 o 
   8  -4   4       61.47       71.96      6.26 o 
  -8  -3   4       20.48        5.10      4.64 o 
  -7  -3   4        2.64       -0.60      2.23 o 
  -6  -3   4       32.83       24.11      2.60 o 
  -5  -3   4        6.28        3.15      1.62 o 
  -4  -3   4       68.21       66.49      2.69 o 
  -3  -3   4       83.50       82.99      2.46 o 
  -2  -3   4       91.27       95.79      2.04 o 
  -1  -3   4      139.91      141.27      2.55 o 
   0  -3   4        0.00        0.05      0.88 o 
   1  -3   4      237.53      223.80      3.29 o 
   2  -3   4      705.72      668.20      7.46 o 
   3  -3   4       14.71       14.42      1.34 o 
   4  -3   4       19.50       18.04      1.62 o 
   5  -3   4      153.41      157.78      3.71 o 
   6  -3   4      129.97      137.01      3.43 o 
   7  -3   4       85.14       87.07      2.46 o 
   8  -3   4        6.66       10.43      3.34 o 
   9  -3   4       48.32       50.68      6.49 o 
  -8  -2   4        2.81       -0.28      3.62 o 
  -7  -2   4      122.10       99.64      4.45 o 
  -6  -2   4      229.56      235.90      5.42 o 
  -5  -2   4       38.26       28.88      2.23 o 
  -4  -2   4      113.17       96.95      2.18 o 
  -3  -2   4      378.37      350.84      5.01 o 
  -2  -2   4       28.51       20.63      1.11 o 
  -1  -2   4     1389.96     1501.64     14.42 o 
   0  -2   4      726.48      743.03      8.48 o 
   1  -2   4      295.25      304.10      3.57 o 
   2  -2   4      290.12      302.29      3.89 o 
   3  -2   4      635.57      649.24      7.65 o 
   4  -2   4      143.56      124.16      2.87 o 
   5  -2   4      698.00      713.13      9.32 o 
   6  -2   4      266.35      282.22      4.96 o 
   7  -2   4        1.47        1.90      1.53 o 
   8  -2   4       27.31       25.22      3.29 o 
   9  -2   4       10.90       18.50      5.10 o 
  -8  -1   4       51.80       49.52      5.33 o 
  -7  -1   4        3.92        8.99      2.04 o 
  -6  -1   4       80.17       69.27      1.72 o 
  -5  -1   4      135.50      134.60      2.92 o 
  -4  -1   4      694.67      745.81      8.21 o 
  -3  -1   4      299.43      317.41      4.13 o 
  -2  -1   4      223.44      225.05      3.25 o 
  -1  -1   4       27.40       28.79      1.11 o 
   0  -1   4        0.50        2.55      0.74 o 
   1  -1   4      624.06      666.62      6.82 o 
   2  -1   4      190.24      184.11      2.92 o 
   3  -1   4     1222.26     1201.57     12.05 o 
   4  -1   4      322.69      311.71      4.27 o 
   5  -1   4       51.43       59.95      1.90 o 
   6  -1   4       57.48       53.83      2.23 o 
   7  -1   4        2.00        2.60      0.83 o 
   8  -1   4        0.08        2.50      1.99 o 
   9  -1   4        0.80        0.28      2.87 o 
  10  -1   4       11.26        6.12      5.24 o 
  -8   0   4       19.11       17.02      3.48 o 
  -7   0   4      109.21      120.82      4.45 o 
  -6   0   4       91.68      109.42      2.83 o 
  -5   0   4       20.91       20.63      1.30 o 
  -4   0   4      116.87      128.71      2.78 o 
  -3   0   4      330.15      295.39      3.99 o 
  -2   0   4     1404.85     1649.96     16.00 o 
  -1   0   4      865.74      850.74      9.46 o 
   0   0   4      119.00      134.97      2.18 o 
   1   0   4     1241.53     1168.56     13.54 o 
   2   0   4      967.99     1048.90     10.99 o 
   3   0   4     1425.78     1567.15     15.02 o 
   4   0   4       93.64       66.81      1.67 o 
   5   0   4     1044.22     1070.27     11.73 o 
   6   0   4      133.20      128.80      2.92 o 
   7   0   4       13.40       11.03      1.81 o 
   8   0   4       38.63       32.96      2.32 o 
   9   0   4        4.37        6.54      3.11 o 
  10   0   4       14.43       17.29      4.59 o 
  -8   1   4       24.57       16.88      3.43 o 
  -7   1   4       37.57       34.68      2.46 o 
  -6   1   4        7.01        5.93      1.25 o 
  -5   1   4       30.68       27.49      1.48 o 
  -4   1   4       34.15       41.50      1.53 o 
  -3   1   4      766.82      755.64      9.23 o 
  -2   1   4      168.61      186.57      2.92 o 
  -1   1   4      272.76      265.90      3.52 o 
   0   1   4      980.98      947.54     11.17 o 
   1   1   4       40.81       50.72      1.48 o 
   2   1   4      189.48      197.88      2.97 o 
   3   1   4     1938.16     1942.66     18.68 o 
   4   1   4     1208.51     1201.57     11.87 o 
   5   1   4       65.99       65.56      1.67 o 
   6   1   4       49.95       42.84      1.72 o 
   7   1   4       25.57       27.12      1.95 o 
   8   1   4       97.86       91.66      3.01 o 
   9   1   4      203.27      207.62      7.33 o 
  10   1   4        4.32       10.43      3.71 o 
  -8   2   4       38.12       36.26      7.74 o 
  -7   2   4        0.43       -1.62      1.62 o 
  -6   2   4       39.78       40.85      2.41 o 
  -5   2   4      195.79      194.03      4.17 o 
  -4   2   4        1.04        1.85      0.88 o 
  -3   2   4       34.39       22.21      1.39 o 
  -2   2   4      525.24      495.82      6.03 o 
  -1   2   4      594.10      562.68      6.77 o 
   0   2   4       95.60       86.61      1.85 o 
   1   2   4      682.60      666.39      7.74 o 
   2   2   4       23.25       20.17      0.83 o 
   3   2   4        2.48        2.60      0.60 o 
   4   2   4      130.67      125.09      2.09 o 
   5   2   4      157.34      158.01      2.41 o 
   6   2   4       46.80       33.71      1.11 o 
   7   2   4      505.33      537.55      7.56 o 
   8   2   4       52.94       51.46      2.69 o 
   9   2   4        3.46        3.52      2.87 o 
  10   2   4        2.71        5.47      3.15 o 
  -8   3   4        0.00       -4.08      4.08 o 
  -7   3   4        0.25        1.44      2.46 o 
  -6   3   4      147.60      150.59      3.85 o 
  -5   3   4       33.47       27.45      1.67 o 
  -4   3   4      562.78      582.38      7.65 o 
  -3   3   4      442.44      446.30      5.98 o 
  -2   3   4       70.51       64.40      1.95 o 
  -1   3   4       41.72       41.50      1.34 o 
   0   3   4      155.43      172.43      2.64 o 
   1   3   4      648.80      604.50      7.28 o 
   2   3   4      879.45      834.93      9.23 o 
   3   3   4      168.60      165.47      2.23 o 
   4   3   4       31.95       28.98      1.02 o 
   5   3   4      529.32      547.05      5.84 o 
   6   3   4       46.73       48.13      1.34 o 
   7   3   4        3.43        1.99      0.79 o 
   8   3   4       66.76       60.64      2.60 o 
   9   3   4       43.24       38.67      3.01 o 
  10   3   4       22.56       32.32      4.91 o 
  11   3   4        2.43        1.81      5.24 o 
  -7   4   4        1.23       -2.69      3.06 o 
  -6   4   4      194.75      202.05      5.19 o 
  -5   4   4      108.24      106.22      3.06 o 
  -4   4   4       76.47       74.65      2.36 o 
  -3   4   4      448.34      476.95      6.54 o 
  -2   4   4       26.38       20.68      1.21 o 
  -1   4   4       76.47       65.88      1.72 o 
   0   4   4      738.54      774.00      8.21 o 
   1   4   4        0.53        1.58      0.60 o 
   2   4   4      595.09      655.82      7.37 o 
   3   4   4     2098.76     2339.35     22.16 o 
   4   4   4      117.12      115.86      1.99 o 
   5   4   4      161.12      147.07      2.46 o 
   6   4   4      209.29      220.74      3.38 o 
   7   4   4       51.60       47.99      1.58 o 
   8   4   4      297.08      333.64      4.96 o 
   9   4   4       22.32       26.47      1.81 o 
  10   4   4        8.04        7.79      3.66 o 
  11   4   4        1.77       -0.46      4.27 o 
  -7   5   4       38.75       39.27      4.50 o 
  -6   5   4        7.86        2.23      2.23 o 
  -5   5   4        0.01        0.05      1.53 o 
  -4   5   4        2.56        3.29      1.30 o 
  -3   5   4       11.14        7.14      1.25 o 
  -2   5   4      248.17      288.85      4.64 o 
  -1   5   4      270.40      269.56      3.99 o 
   0   5   4      315.86      323.76      4.59 o 
   1   5   4      105.97       90.22      1.90 o 
   2   5   4      909.99      836.36      8.35 o 
   3   5   4       70.03       65.56      1.67 o 
   4   5   4      683.10      778.55      8.30 o 
   5   5   4        1.00        1.48      0.79 o 
   6   5   4       52.77       57.21      1.81 o 
   7   5   4        0.05       -0.93      0.93 o 
   8   5   4      174.41      190.97      3.85 o 
   9   5   4       19.80       18.64      1.90 o 
  10   5   4       27.43       38.53      4.17 o 
  -7   6   4        4.52       -2.69      4.87 o 
  -6   6   4        0.96       -2.55      2.97 o 
  -5   6   4       49.32       44.97      2.97 o 
  -4   6   4       12.67        7.37      1.62 o 
  -3   6   4      186.20      178.36      3.66 o 
  -2   6   4        0.02       -0.19      1.02 o 
  -1   6   4      196.17      207.62      3.57 o 
   0   6   4      108.43       95.32      2.32 o 
   1   6   4        4.94        7.09      0.97 o 
   2   6   4     1144.30     1243.63     12.98 o 
   3   6   4      549.72      630.13      7.05 o 
   4   6   4       11.00        6.31      0.88 o 
   5   6   4       91.25       78.22      1.85 o 
   6   6   4      460.28      496.00      6.54 o 
   7   6   4      125.29      135.43      2.87 o 
   8   6   4      292.18      325.06      5.33 o 
   9   6   4       86.12       88.51      3.29 o 
  10   6   4       72.05       69.41      5.15 o 
  -6   7   4       17.96       15.72      4.50 o 
  -5   7   4        1.96        0.19      2.78 o 
  -4   7   4       36.84       37.32      2.78 o 
  -3   7   4       10.46       13.68      1.72 o 
  -2   7   4      385.09      400.86      6.40 o 
  -1   7   4       18.44       14.23      1.34 o 
   0   7   4       33.02       33.66      1.81 o 
   1   7   4       18.12       15.76      1.16 o 
   2   7   4       15.12       15.76      1.44 o 
   3   7   4      204.92      192.69      3.57 o 
   4   7   4      227.52      214.20      2.97 o 
   5   7   4       11.03        7.05      0.97 o 
   6   7   4      172.32      188.42      3.06 o 
   7   7   4      182.15      196.21      3.57 o 
   8   7   4        8.69        6.91      1.39 o 
   9   7   4        1.15        0.51      2.41 o 
  10   7   4        0.35       -2.64      3.11 o 
  -5   8   4        0.17       -0.32      3.89 o 
  -4   8   4       97.46       94.03      4.45 o 
  -3   8   4        1.32       -1.72      1.72 o 
  -2   8   4       35.41       33.15      2.18 o 
  -1   8   4        0.57       -1.30      1.30 o 
   0   8   4      193.89      196.03      4.13 o 
   1   8   4      341.41      360.53      6.54 o 
   2   8   4       85.80       85.03      2.83 o 
   3   8   4      498.89      501.52      7.60 o 
   4   8   4        8.75        8.44      1.39 o 
   5   8   4       33.02       30.09      1.30 o 
   6   8   4       46.63       42.47      1.76 o 
   7   8   4       68.81       77.66      2.32 o 
   8   8   4        4.16        1.39      1.62 o 
   9   8   4        1.55        5.19      2.92 o 
  10   8   4        3.53       -4.54      4.54 o 
  -5   9   4        0.02        4.54      5.42 o 
  -4   9   4        0.44        2.18      3.48 o 
  -3   9   4       76.61       85.40      4.82 o 
  -2   9   4        3.12       -0.32      2.04 o 
  -1   9   4        4.22        3.76      1.53 o 
   0   9   4        5.59        1.81      1.07 o 
   1   9   4      216.99      235.44      5.10 o 
   2   9   4        6.44        5.05      1.76 o 
   3   9   4        0.09       -0.28      1.02 o 
   4   9   4       90.27      106.03      3.20 o 
   5   9   4      124.37      123.33      3.20 o 
   6   9   4       34.16       39.08      1.72 o 
   7   9   4        1.09        0.88      1.34 o 
   8   9   4        1.18        1.95      1.99 o 
   9   9   4       11.20       12.70      3.29 o 
  -4  10   4        4.65        2.23      5.01 o 
  -3  10   4        0.02       -0.05      3.89 o 
  -2  10   4       30.15       32.73      3.38 o 
  -1  10   4       72.15       78.08      3.20 o 
   0  10   4        2.79        0.00      1.07 o 
   1  10   4      106.93      115.35      4.31 o 
   2  10   4       41.65       47.62      2.50 o 
   3  10   4        1.71        2.23      1.21 o 
   4  10   4        5.21        2.97      1.16 o 
   5  10   4      141.63      140.85      3.62 o 
   6  10   4        0.82        1.95      1.85 o 
   7  10   4      159.92      149.90      5.47 o 
   8  10   4       46.08       55.27      5.52 o 
  -2  11   4        8.87        4.36      3.85 o 
  -1  11   4        7.94        4.59      3.57 o 
   0  11   4       22.67       23.46      3.06 o 
   1  11   4       76.42       81.74      4.22 o 
   2  11   4        7.41        9.04      1.85 o 
   3  11   4       30.73       26.84      2.41 o 
   4  11   4        3.07        5.89      3.01 o 
   5  11   4       77.47       78.36      4.82 o 
   6  11   4        0.74        2.55      3.43 o 
   7  11   4        9.17       -0.42      2.92 o 
   0  12   4        4.70        7.28      3.48 o 
   1  12   4       44.35       50.86      5.42 o 
   2  12   4        8.79       11.36      3.89 o 
   3  12   4       35.79       29.07      5.29 o 
   4  12   4       30.72       26.06      5.05 o 
   5  12   4        0.24        0.79      3.15 o 
   6  12   4       13.69        2.27      4.82 o 
  -3  -8   5      100.58      113.82      7.19 o 
  -2  -8   5        2.83        5.89      3.76 o 
  -1  -8   5       29.01       29.30      5.19 o 
   0  -8   5       81.74       77.24      6.21 o 
   1  -8   5        2.37        4.40      3.71 o 
   2  -8   5        1.77        1.39      3.89 o 
   3  -8   5       14.32        7.60      4.87 o 
  -4  -7   5        4.56        4.73      4.22 o 
  -3  -7   5       19.13       28.05      3.85 o 
  -2  -7   5       11.11        6.68      2.83 o 
  -1  -7   5        5.64        1.76      2.60 o 
   0  -7   5        6.56       10.76      2.50 o 
   1  -7   5       26.61       22.07      3.15 o 
   2  -7   5        0.01        0.46      2.27 o 
   3  -7   5       28.03       21.47      3.71 o 
   4  -7   5        9.58        5.33      4.87 o 
   5  -7   5       12.23        5.19      4.31 o 
  -5  -6   5       25.37       19.70      4.17 o 
  -4  -6   5        5.25        3.89      1.72 o 
  -3  -6   5       28.50       24.34      2.41 o 
  -2  -6   5       28.83       23.83      1.85 o 
  -1  -6   5        5.61        0.93      1.48 o 
   0  -6   5       49.38       49.24      2.83 o 
   1  -6   5       19.94       20.82      2.23 o 
   2  -6   5       28.82       28.33      2.87 o 
   3  -6   5       10.70       15.81      2.46 o 
   4  -6   5       22.90       22.63      3.80 o 
   5  -6   5      139.94      139.37      6.35 o 
   6  -6   5        2.05       -3.29      5.15 o 
  -6  -5   5        2.42        2.69      3.48 o 
  -5  -5   5       11.24        6.17      2.69 o 
  -4  -5   5       30.14       27.91      1.25 o 
  -3  -5   5        3.97        3.06      1.30 o 
  -2  -5   5      150.01      154.30      3.25 o 
  -1  -5   5        0.96       -0.32      1.25 o 
   0  -5   5      229.81      255.74      4.96 o 
   1  -5   5      103.86      108.72      3.15 o 
   2  -5   5      162.47      154.25      3.76 o 
   3  -5   5      420.38      435.50      8.11 o 
   4  -5   5       26.63       26.33      2.69 o 
   5  -5   5       69.91       75.34      5.10 o 
   6  -5   5       12.29       13.31      2.97 o 
   7  -5   5       48.10       44.83      5.19 o 
  -7  -4   5       57.64       53.78      6.72 o 
  -6  -4   5        3.78        1.30      2.92 o 
  -5  -4   5       23.67       29.95      2.97 o 
  -4  -4   5      105.33      117.90      3.94 o 
  -3  -4   5      165.84      166.40      3.38 o 
  -2  -4   5       72.39       65.10      1.99 o 
  -1  -4   5       48.84       44.60      1.81 o 
   0  -4   5       11.07        7.84      1.21 o 
   1  -4   5      712.61      732.88      9.46 o 
   2  -4   5        0.61        0.09      1.16 o 
   3  -4   5       95.66       95.28      2.87 o 
   4  -4   5        0.38       -0.83      1.67 o 
   5  -4   5       17.55       19.47      2.41 o 
   6  -4   5        0.33       -0.93      2.13 o 
   7  -4   5        0.08       -1.25      3.52 o 
   8  -4   5       30.43       38.30      5.75 o 
  -7  -3   5       63.13       61.02      5.10 o 
  -6  -3   5       59.67       61.48      3.89 o 
  -5  -3   5       65.71       64.17      3.25 o 
  -4  -3   5       67.02       58.47      1.81 o 
  -3  -3   5      130.08      132.56      3.15 o 
  -2  -3   5      118.68      122.68      2.69 o 
  -1  -3   5      978.58     1047.23     10.90 o 
   0  -3   5       54.63       55.92      1.90 o 
   1  -3   5        5.51        6.17      1.11 o 
   2  -3   5       22.91       28.37      1.58 o 
   3  -3   5        0.87        1.58      1.21 o 
   4  -3   5        7.20        5.89      1.58 o 
   5  -3   5       80.95       77.10      2.87 o 
   6  -3   5       72.16       69.64      2.92 o 
   7  -3   5        2.42        2.46      1.85 o 
   8  -3   5       10.43        9.92      4.22 o 
  -7  -2   5      122.00      124.90      7.19 o 
  -6  -2   5        3.73        2.13      1.90 o 
  -5  -2   5       51.12       47.80      2.87 o 
  -4  -2   5        0.46       -0.37      0.83 o 
  -3  -2   5      161.57      175.72      3.20 o 
  -2  -2   5        2.42        0.70      0.88 o 
  -1  -2   5        7.33        3.89      0.83 o 
   0  -2   5       96.36       92.82      2.13 o 
   1  -2   5       77.44       68.62      1.90 o 
   2  -2   5       97.23       83.36      1.81 o 
   3  -2   5        1.94        2.27      1.16 o 
   4  -2   5        1.82       -1.02      1.02 o 
   5  -2   5      125.42      115.96      3.15 o 
   6  -2   5       39.77       36.63      2.18 o 
   7  -2   5       97.29       99.91      4.13 o 
   8  -2   5        3.90        0.97      3.57 o 
   9  -2   5      138.18      141.78      8.07 o 
  -7  -1   5        2.01       -0.19      2.78 o 
  -6  -1   5      108.31      114.24      4.40 o 
  -5  -1   5       25.87       21.56      1.30 o 
  -4  -1   5      822.80      883.79     10.66 o 
  -3  -1   5        0.05        0.83      0.93 o 
  -2  -1   5      446.16      471.76      6.07 o 
  -1  -1   5      129.21      123.98      2.50 o 
   0  -1   5      248.91      264.88      3.62 o 
   1  -1   5      650.55      687.35      7.70 o 
   2  -1   5       81.51       76.08      2.04 o 
   3  -1   5        0.45        1.67      0.79 o 
   4  -1   5     1064.64     1103.37     12.24 o 
   5  -1   5      370.47      378.38      5.98 o 
   6  -1   5       31.54       30.69      1.44 o 
   7  -1   5      406.25      411.81      7.19 o 
   8  -1   5        0.02       -2.36      2.36 o 
   9  -1   5        0.29        0.70      3.29 o 
  10  -1   5       88.95       83.73      7.60 o 
  -8   0   5        2.41       -4.96      4.96 o 
  -7   0   5       10.45       12.52      2.83 o 
  -6   0   5       73.78       88.60      3.01 o 
  -5   0   5        6.97        1.53      1.07 o 
  -4   0   5       20.46       14.37      1.21 o 
  -3   0   5      496.59      525.40      6.44 o 
  -2   0   5        0.15       -0.37      0.74 o 
  -1   0   5      411.20      413.10      5.42 o 
   0   0   5      355.78      347.78      4.96 o 
   1   0   5        9.92        7.93      0.88 o 
   2   0   5     1235.80     1249.61     13.03 o 
   3   0   5     1205.27     1263.28     13.96 o 
   4   0   5       79.59       82.71      1.99 o 
   5   0   5       56.13       49.42      1.53 o 
   6   0   5        7.02        3.66      1.16 o 
   7   0   5      100.04       96.53      2.92 o 
   8   0   5       89.73       88.65      3.94 o 
   9   0   5        3.79        3.99      2.55 o 
  10   0   5        4.43        7.14      4.36 o 
  -8   1   5       11.84       19.75      4.22 o 
  -7   1   5       40.23       55.59      4.64 o 
  -6   1   5       37.08       38.67      1.90 o 
  -5   1   5       63.77       68.48      2.23 o 
  -4   1   5      743.51      773.45     10.11 o 
  -3   1   5      131.36      114.15      2.64 o 
  -2   1   5      417.87      425.53      5.75 o 
  -1   1   5      619.53      682.34      7.46 o 
   0   1   5      228.44      214.06      3.66 o 
   1   1   5        3.10        4.64      1.02 o 
   2   1   5       26.16       22.67      0.93 o 
   3   1   5      202.42      207.80      3.20 o 
   4   1   5       14.52       14.05      1.07 o 
   5   1   5       25.07       39.87      1.58 o 
   6   1   5       56.64       57.17      1.81 o 
   7   1   5       92.93       86.14      2.74 o 
   8   1   5        2.22        0.97      1.81 o 
   9   1   5       31.55       30.46      2.74 o 
  10   1   5      120.80      123.75      7.46 o 
  -7   2   5      119.23      111.55      5.56 o 
  -6   2   5       23.56       19.61      1.25 o 
  -5   2   5        0.69        1.16      1.34 o 
  -4   2   5      144.89      147.21      3.52 o 
  -3   2   5       25.10       19.43      1.44 o 
  -2   2   5      106.01      104.55      2.32 o 
  -1   2   5        8.74        5.01      0.88 o 
   0   2   5      100.74       97.83      1.95 o 
   1   2   5      150.41      142.43      2.92 o 
   2   2   5        5.02        6.40      0.88 o 
   3   2   5      309.45      281.80      3.80 o 
   4   2   5        1.71        1.53      0.88 o 
   5   2   5       39.35       32.83      1.30 o 
   6   2   5       68.29       63.80      1.58 o 
   7   2   5      136.73      140.95      3.25 o 
   8   2   5      289.56      293.99      5.52 o 
   9   2   5        6.76        2.55      2.97 o 
  10   2   5      155.85      169.92      7.56 o 
  -7   3   5       19.50       21.84      4.03 o 
  -6   3   5        0.22       -1.67      1.95 o 
  -5   3   5      308.78      321.72      6.03 o 
  -4   3   5        2.55        2.78      1.30 o 
  -3   3   5      106.92      120.55      2.92 o 
  -2   3   5       62.45       63.24      2.09 o 
  -1   3   5      183.18      213.83      3.57 o 
   0   3   5       23.81       21.88      1.11 o 
   1   3   5        0.49       -0.51      0.65 o 
   2   3   5       67.69       59.95      1.53 o 
   3   3   5      129.43      123.37      2.13 o 
   4   3   5       77.34       74.09      1.72 o 
   5   3   5       19.50       15.90      0.97 o 
   6   3   5      127.84      110.53      2.18 o 
   7   3   5      221.53      230.34      3.34 o 
   8   3   5      392.35      431.65      7.05 o 
   9   3   5        8.67        6.63      2.41 o 
  10   3   5        1.96        2.50      3.48 o 
  11   3   5       18.18       19.19      6.86 o 
  -7   4   5        2.04       -3.29      3.29 o 
  -6   4   5        4.32        0.74      2.50 o 
  -5   4   5       71.14       74.55      2.36 o 
  -4   4   5       75.87       76.69      2.74 o 
  -3   4   5       68.21       59.58      2.41 o 
  -2   4   5      146.05      144.33      3.38 o 
  -1   4   5       13.12        7.65      1.02 o 
   0   4   5      378.86      417.00      5.33 o 
   1   4   5      585.10      562.68      7.00 o 
   2   4   5      159.76      143.54      2.83 o 
   3   4   5        1.53       -0.60      0.60 o 
   4   4   5     1079.11     1089.14     10.99 o 
   5   4   5      103.14      109.84      2.18 o 
   6   4   5       97.38       93.79      2.09 o 
   7   4   5       18.51       17.90      1.21 o 
   8   4   5        4.04        2.18      0.93 o 
   9   4   5       36.67       34.87      2.09 o 
  10   4   5        3.53        4.50      2.60 o 
  11   4   5       11.38       14.51      4.08 o 
  -7   5   5       19.62       22.21      4.27 o 
  -6   5   5        1.23        2.97      2.74 o 
  -5   5   5        0.77       -0.74      1.62 o 
  -4   5   5      290.32      302.29      5.84 o 
  -3   5   5       58.02       48.13      2.04 o 
  -2   5   5       89.12       84.61      2.64 o 
  -1   5   5      647.94      685.17      8.86 o 
   0   5   5       44.62       34.77      1.48 o 
   1   5   5       38.97       39.83      1.48 o 
   2   5   5     2551.07     2771.04     27.77 o 
   3   5   5      253.36      251.76      3.94 o 
   4   5   5       73.11       75.81      2.04 o 
   5   5   5       32.83       34.87      1.44 o 
   6   5   5        0.62       -0.23      0.93 o 
   7   5   5      487.98      516.13      7.00 o 
   8   5   5        4.23        4.40      1.16 o 
   9   5   5      248.11      264.28      4.59 o 
  10   5   5        6.66        6.91      3.20 o 
  11   5   5       31.35       34.63      6.17 o 
  -6   6   5       33.87       21.56      4.31 o 
  -5   6   5        9.08        8.48      2.64 o 
  -4   6   5        5.20        5.70      1.58 o 
  -3   6   5       93.61       98.25      3.11 o 
  -2   6   5      160.68      166.82      3.57 o 
  -1   6   5       94.08       77.52      2.55 o 
   0   6   5        9.04       11.45      1.11 o 
   1   6   5       60.06       49.38      1.48 o 
   2   6   5      255.47      234.88      3.57 o 
   3   6   5      254.80      228.58      3.76 o 
   4   6   5        0.56        0.19      0.88 o 
   5   6   5       82.65       81.14      1.99 o 
   6   6   5       27.73       33.94      1.53 o 
   7   6   5       27.75       24.16      1.62 o 
   8   6   5        0.29       -0.46      1.25 o 
   9   6   5        5.43        7.79      1.58 o 
  10   6   5       59.50       61.48      6.12 o 
  -6   7   5       44.63       29.53      4.96 o 
  -5   7   5        1.42        0.09      3.06 o 
  -4   7   5        8.86        9.23      2.18 o 
  -3   7   5        3.89        1.90      1.53 o 
  -2   7   5      293.84      327.47      6.12 o 
  -1   7   5        3.08        3.06      1.21 o 
   0   7   5       61.79       53.23      1.99 o 
   1   7   5      179.35      175.63      3.57 o 
   2   7   5      115.72      126.62      3.01 o 
   3   7   5       23.39       18.13      1.07 o 
   4   7   5      144.03      141.83      2.92 o 
   5   7   5       15.46       16.69      1.21 o 
   6   7   5       49.76       50.72      1.76 o 
   7   7   5      298.87      337.25      5.15 o 
   8   7   5      153.22      167.28      3.76 o 
   9   7   5       19.40       18.87      2.78 o 
  10   7   5       27.49       16.13      4.22 o 
  -5   8   5        0.69       -4.03      4.03 o 
  -4   8   5       52.08       48.31      4.91 o 
  -3   8   5        2.43        6.40      1.90 o 
  -2   8   5        3.49        1.62      1.48 o 
  -1   8   5       11.41       12.70      1.72 o 
   0   8   5      166.73      163.43      3.99 o 
   1   8   5      373.56      407.54      6.91 o 
   2   8   5      576.22      606.26      9.50 o 
   3   8   5       58.73       51.93      2.09 o 
   4   8   5      140.05      129.73      3.01 o 
   5   8   5      109.76      105.66      2.04 o 
   6   8   5      139.31      147.67      3.29 o 
   7   8   5       50.28       39.22      1.53 o 
   8   8   5       16.21       13.82      1.39 o 
   9   8   5       26.78       25.55      2.92 o 
  10   8   5       46.03       38.90      4.40 o 
  -4   9   5        9.97        9.27      4.68 o 
  -3   9   5        0.24       -1.48      2.78 o 
  -2   9   5       12.15        5.38      2.32 o 
  -1   9   5       53.66       74.60      3.15 o 
   0   9   5      263.68      308.32      6.07 o 
   1   9   5       45.44       41.82      2.55 o 
   2   9   5      748.01      795.98     12.47 o 
   3   9   5      345.21      368.41      6.72 o 
   4   9   5        6.98        6.26      1.25 o 
   5   9   5       39.09       28.79      1.99 o 
   6   9   5       10.67       11.36      1.30 o 
   7   9   5       65.04       50.17      2.32 o 
   8   9   5        6.16        4.08      2.09 o 
   9   9   5       15.40       11.50      3.06 o 
  -3  10   5        1.19       -1.30      3.62 o 
  -2  10   5        5.34        6.26      3.62 o 
  -1  10   5        1.95        5.01      2.18 o 
   0  10   5       30.30       35.65      1.99 o 
   1  10   5       32.23       34.17      2.92 o 
   2  10   5       10.04        7.93      2.27 o 
   3  10   5        0.84       -1.02      1.58 o 
   4  10   5        1.99        3.52      1.85 o 
   5  10   5       49.35       44.46      2.64 o 
   6  10   5        2.81        3.62      1.99 o 
   7  10   5        1.27       -2.09      2.78 o 
   8  10   5        1.82        1.07      3.29 o 
   9  10   5       69.93       72.51      5.98 o 
  -2  11   5       11.07       12.70      4.82 o 
  -1  11   5        0.93        3.11      3.29 o 
   0  11   5       29.72       25.55      3.76 o 
   1  11   5        0.18        3.15      2.46 o 
   2  11   5       13.69       15.30      2.46 o 
   3  11   5        0.01        0.70      1.67 o 
   4  11   5       39.15       37.18      3.01 o 
   5  11   5       13.50       10.66      3.01 o 
   6  11   5        0.05        5.33      2.83 o 
   7  11   5        1.07        1.53      3.15 o 
   8  11   5        0.19       -3.48      3.48 o 
   0  12   5       11.95        5.98      4.78 o 
   1  12   5       16.44        8.81      3.29 o 
   2  12   5        0.22        0.05      3.99 o 
   3  12   5       33.13       37.23      4.78 o 
   4  12   5       22.95       22.12      4.17 o 
   5  12   5        7.47        4.36      3.20 o 
   6  12   5       12.09       10.71      4.40 o 
  -3  -7   6        4.25        5.42      3.71 o 
  -2  -7   6       30.35       24.80      4.54 o 
  -1  -7   6       37.02       35.61      5.47 o 
   0  -7   6       27.54       32.41      4.17 o 
   1  -7   6       94.32      104.27      5.61 o 
   2  -7   6       87.78       96.95      6.91 o 
   3  -7   6       20.00       20.72      4.36 o 
  -4  -6   6       35.72       34.36      5.42 o 
  -3  -6   6        4.16        0.37      2.87 o 
  -2  -6   6       24.87       21.42      2.92 o 
  -1  -6   6      189.58      213.18      6.07 o 
   0  -6   6        0.52       -0.46      2.23 o 
   1  -6   6        1.72        2.18      2.23 o 
   2  -6   6        0.07       -1.07      2.32 o 
   3  -6   6       21.04       18.59      3.11 o 
   4  -6   6       21.07       25.59      4.59 o 
   5  -6   6        5.70       11.50      4.40 o 
  -5  -5   6       17.33        8.95      5.24 o 
  -4  -5   6        3.78        7.70      2.92 o 
  -3  -5   6       44.82       38.34      2.92 o 
  -2  -5   6        8.12        4.03      1.76 o 
  -1  -5   6       28.30       31.94      2.13 o 
   0  -5   6      165.29      177.06      4.36 o 
   1  -5   6       29.50       29.72      2.55 o 
   2  -5   6       18.49       16.83      2.32 o 
   3  -5   6       80.46       77.98      3.71 o 
   4  -5   6       71.40       76.27      4.17 o 
   5  -5   6        2.38        1.16      4.03 o 
   6  -5   6       84.52       89.90      7.14 o 
  -6  -4   6        9.87        4.59      3.34 o 
  -5  -4   6       17.14       15.62      3.15 o 
  -4  -4   6        0.01        0.14      1.11 o 
  -3  -4   6       86.00       85.12      2.87 o 
  -2  -4   6        0.87        0.65      1.44 o 
  -1  -4   6        2.24        2.64      1.34 o 
   0  -4   6      144.03      148.18      3.29 o 
   1  -4   6       19.33       15.72      1.62 o 
   2  -4   6      654.09      698.89      9.60 o 
   3  -4   6      168.88      170.02      4.22 o 
   4  -4   6       13.37       25.13      2.92 o 
   5  -4   6       25.67       19.52      3.01 o 
   6  -4   6       25.96       25.55      3.34 o 
   7  -4   6      168.66      189.35      8.86 o 
  -6  -3   6        8.89        9.83      3.48 o 
  -5  -3   6       62.22       62.92      3.99 o 
  -4  -3   6       53.03       51.09      1.99 o 
  -3  -3   6       32.37       34.45      1.76 o 
  -2  -3   6        0.00        0.97      1.16 o 
  -1  -3   6        6.22        6.58      1.34 o 
   0  -3   6      156.55      155.09      3.15 o 
   1  -3   6       62.45       64.82      2.27 o 
   2  -3   6      228.24      242.58      4.17 o 
   3  -3   6      513.61      532.03      7.65 o 
   4  -3   6        3.09       -1.34      1.34 o 
   5  -3   6       86.35       84.85      3.80 o 
   6  -3   6        0.75       -2.23      2.23 o 
   7  -3   6       19.42       16.37      4.50 o 
   8  -3   6        6.97        5.66      4.36 o 
  -7  -2   6        1.94        6.95      5.56 o 
  -6  -2   6       16.27        5.66      3.76 o 
  -5  -2   6       42.84       46.13      3.06 o 
  -4  -2   6       22.09       22.81      1.44 o 
  -3  -2   6      276.89      280.46      4.73 o 
  -2  -2   6      353.53      350.70      5.38 o 
  -1  -2   6      383.17      385.52      5.89 o 
   0  -2   6      159.06      165.61      3.06 o 
   1  -2   6      171.79      174.56      3.38 o 
   2  -2   6        3.45        2.18      1.07 o 
   3  -2   6       38.12       28.93      1.72 o 
   4  -2   6       96.42       97.13      2.78 o 
   5  -2   6        0.56       -0.60      1.72 o 
   6  -2   6      123.27      120.50      3.89 o 
   7  -2   6       16.90       17.57      1.81 o 
   8  -2   6        1.49       -3.62      3.62 o 
   9  -2   6       19.10        6.68      4.68 o 
  -7  -1   6       43.89       51.79      5.70 o 
  -6  -1   6       18.46       21.10      3.43 o 
  -5  -1   6      103.03      100.47      2.69 o 
  -4  -1   6       66.60       57.40      1.95 o 
  -3  -1   6       99.88      101.68      2.41 o 
  -2  -1   6        0.01        0.74      1.02 o 
  -1  -1   6      205.70      229.50      4.03 o 
   0  -1   6       16.80       11.64      1.07 o 
   1  -1   6        3.92        6.54      1.11 o 
   2  -1   6        9.75        8.44      1.21 o 
   3  -1   6       41.56       27.17      1.76 o 
   4  -1   6       22.02       21.28      1.62 o 
   5  -1   6        9.27        8.39      1.25 o 
   6  -1   6       10.19        6.86      1.72 o 
   7  -1   6        5.41        0.60      1.95 o 
   8  -1   6       59.72       64.82      4.40 o 
   9  -1   6        6.84        2.18      3.80 o 
  -7   0   6        0.36       -3.52      3.52 o 
  -6   0   6       38.69       28.51      2.41 o 
  -5   0   6       12.19        5.47      1.30 o 
  -4   0   6        7.10        7.84      1.39 o 
  -3   0   6       35.43       38.71      1.81 o 
  -2   0   6      277.43      270.49      4.31 o 
  -1   0   6        0.12       -0.70      0.70 o 
   0   0   6      572.92      654.20      8.35 o 
   1   0   6       50.56       50.40      1.72 o 
   2   0   6      164.61      216.71      3.89 o 
   3   0   6      451.19      478.57      6.54 o 
   4   0   6        3.68        2.92      1.11 o 
   5   0   6      192.95      213.14      3.89 o 
   6   0   6     1290.90     1335.52     14.00 o 
   7   0   6      133.68      144.42      3.71 o 
   8   0   6        8.79       -0.88      2.32 o 
   9   0   6       52.83       46.09      3.99 o 
  10   0   6        0.70       -2.41      4.50 o 
  -7   1   6        5.14        8.62      4.73 o 
  -6   1   6       22.04       14.19      2.78 o 
  -5   1   6        5.02        3.20      1.58 o 
  -4   1   6      439.86      477.60      7.60 o 
  -3   1   6       15.24       16.09      1.39 o 
  -2   1   6        3.47        2.83      0.88 o 
  -1   1   6        4.86        3.43      0.70 o 
   0   1   6       92.91       75.11      2.32 o 
   1   1   6     1344.63     1360.14     16.04 o 
   2   1   6      189.28      178.87      3.29 o 
   3   1   6       89.63       90.46      2.09 o 
   4   1   6      506.54      496.88      6.49 o 
   5   1   6      234.45      245.45      4.08 o 
   6   1   6       63.72       62.17      1.95 o 
   7   1   6      267.92      284.30      4.54 o 
   8   1   6       26.20       22.21      2.74 o 
   9   1   6       32.26       36.16      3.34 o 
  10   1   6       29.56       20.68      4.91 o 
  -7   2   6        1.36       -3.52      3.52 o 
  -6   2   6       72.71       77.85      5.89 o 
  -5   2   6       32.88       21.05      2.13 o 
  -4   2   6       90.86       88.69      2.83 o 
  -3   2   6        1.48        3.29      1.25 o 
  -2   2   6        8.43        3.34      1.07 o 
  -1   2   6      367.89      334.98      4.73 o 
   0   2   6       38.97       30.09      1.34 o 
   1   2   6        1.57       -0.32      1.07 o 
   2   2   6      200.12      218.61      3.80 o 
   3   2   6       22.96       22.07      1.30 o 
   4   2   6      242.75      224.73      3.66 o 
   5   2   6        0.32        0.32      0.93 o 
   6   2   6       87.48       91.62      2.27 o 
   7   2   6      108.91      108.96      2.41 o 
   8   2   6       60.40       68.48      2.69 o 
   9   2   6       36.32       29.30      2.87 o 
  10   2   6        1.78        5.19      3.99 o 
  -7   3   6       21.69       18.13      5.05 o 
  -6   3   6       28.16       26.01      3.57 o 
  -5   3   6       12.95       12.43      1.90 o 
  -4   3   6        0.75        2.23      1.48 o 
  -3   3   6      231.69      231.31      4.73 o 
  -2   3   6      825.31      865.25     10.66 o 
  -1   3   6        0.01       -0.60      0.88 o 
   0   3   6      103.34      107.01      2.36 o 
   1   3   6       76.28       63.15      1.95 o 
   2   3   6       74.24       62.41      1.95 o 
   3   3   6      334.78      297.80      4.64 o 
   4   3   6       11.01       10.01      1.11 o 
   5   3   6       27.85       30.55      1.44 o 
   6   3   6       61.01       58.37      1.90 o 
   7   3   6        1.94        1.53      0.97 o 
   8   3   6      109.84      110.35      3.20 o 
   9   3   6       85.25       85.03      3.89 o 
  10   3   6       44.98       48.36      4.82 o 
  -6   4   6       26.45       17.34      3.62 o 
  -5   4   6       66.31       66.30      3.38 o 
  -4   4   6       57.00       54.66      2.55 o 
  -3   4   6       33.23       28.70      1.90 o 
  -2   4   6        2.27        0.88      1.07 o 
  -1   4   6        4.26        2.92      1.11 o 
   0   4   6      165.13      180.50      3.15 o 
   1   4   6      881.29      957.79     10.85 o 
   2   4   6      163.51      172.57      2.92 o 
   3   4   6      622.14      682.48      8.02 o 
   4   4   6      591.69      580.90      6.82 o 
   5   4   6      318.77      320.28      4.31 o 
   6   4   6      417.69      415.33      5.52 o 
   7   4   6      691.95      782.07      8.90 o 
   8   4   6        0.12       -0.51      0.97 o 
   9   4   6        2.98        2.41      1.76 o 
  10   4   6        9.56        6.72      2.97 o 
  11   4   6       13.20       10.62      5.19 o 
  -6   5   6        4.64        4.40      3.66 o 
  -5   5   6        4.28        4.82      2.41 o 
  -4   5   6       20.39       21.56      2.27 o 
  -3   5   6       29.91       30.04      2.27 o 
  -2   5   6        2.23        0.46      1.39 o 
  -1   5   6        0.87       -0.09      1.11 o 
   0   5   6      182.19      170.02      3.11 o 
   1   5   6      370.67      383.99      5.33 o 
   2   5   6      249.38      261.77      4.22 o 
   3   5   6        0.72        0.46      0.88 o 
   4   5   6      166.67      162.27      2.92 o 
   5   5   6      609.04      668.01      7.88 o 
   6   5   6      233.40      256.35      4.17 o 
   7   5   6      108.51      103.72      2.64 o 
   8   5   6        0.23        2.64      1.39 o 
   9   5   6       44.01       39.04      1.72 o 
  10   5   6       20.46       22.95      4.08 o 
  11   5   6       41.36       39.41     11.73 o 
  -6   6   6        0.04       -2.83      3.06 o 
  -5   6   6       24.46       27.17      3.57 o 
  -4   6   6       10.00        7.19      2.41 o 
  -3   6   6      100.89      102.37      3.57 o 
  -2   6   6      267.60      267.66      5.75 o 
  -1   6   6       69.29       61.80      2.09 o 
   0   6   6      123.72      133.25      2.92 o 
   1   6   6      310.17      327.79      4.96 o 
   2   6   6      176.18      162.65      3.20 o 
   3   6   6       95.52       93.56      2.41 o 
   4   6   6      354.25      381.39      5.80 o 
   5   6   6       22.07       18.31      1.44 o 
   6   6   6       90.79       83.32      2.41 o 
   7   6   6      162.41      156.62      3.43 o 
   8   6   6       21.87       19.43      1.76 o 
   9   6   6      195.38      212.86      4.68 o 
  10   6   6        4.28        4.91      3.62 o 
  -5   7   6       55.51       56.80      5.52 o 
  -4   7   6      146.13      174.19      6.35 o 
  -3   7   6       12.63        8.25      2.50 o 
  -2   7   6        9.62       10.11      1.85 o 
  -1   7   6      166.62      176.51      3.99 o 
   0   7   6      137.66      126.06      3.06 o 
   1   7   6       31.50       34.59      1.62 o 
   2   7   6       79.69       81.09      2.36 o 
   3   7   6        0.27       -0.46      0.88 o 
   4   7   6       10.87       11.31      1.39 o 
   5   7   6       28.73       26.06      1.62 o 
   6   7   6        4.85        4.22      1.30 o 
   7   7   6        9.89       10.15      1.53 o 
   8   7   6       24.71       16.64      1.81 o 
   9   7   6        9.01        8.35      2.36 o 
  10   7   6        0.29       -1.90      3.57 o 
  -5   8   6        1.75       -3.76      3.76 o 
  -4   8   6        9.96       10.52      4.22 o 
  -3   8   6        6.73        7.65      2.69 o 
  -2   8   6       12.38        6.03      1.99 o 
  -1   8   6      263.39      308.00      6.31 o 
   0   8   6      206.19      210.91      4.45 o 
   1   8   6      212.55      216.01      4.08 o 
   2   8   6       56.33       63.38      1.95 o 
   3   8   6       52.43       48.68      1.90 o 
   4   8   6        4.73        5.42      1.11 o 
   5   8   6      238.73      244.57      4.45 o 
   6   8   6       11.85       14.88      1.44 o 
   7   8   6      109.72      108.12      2.97 o 
   8   8   6       27.47       23.97      1.90 o 
   9   8   6       71.73       73.81      4.45 o 
  10   8   6       13.96       10.80      4.87 o 
  -4   9   6        0.13       -4.82      4.82 o 
  -3   9   6       17.46       20.45      3.89 o 
  -2   9   6        7.21        8.95      2.83 o 
  -1   9   6       13.09       13.77      2.36 o 
   0   9   6       62.89       56.47      2.92 o 
   1   9   6       27.99       21.42      1.90 o 
   2   9   6        3.76        4.45      1.53 o 
   3   9   6      401.99      438.93      7.00 o 
   4   9   6       25.51       26.66      1.76 o 
   5   9   6       54.90       53.97      1.67 o 
   6   9   6        3.30        1.85      0.83 o 
   7   9   6       94.64       96.34      3.29 o 
   8   9   6        0.03       -1.81      1.81 o 
   9   9   6       37.06       25.73      3.25 o 
  -3  10   6        1.34        1.62      5.01 o 
  -2  10   6        0.05       -0.42      3.48 o 
  -1  10   6      155.61      160.84      6.17 o 
   0  10   6       52.74       55.22      3.29 o 
   1  10   6        9.14       12.24      1.39 o 
   2  10   6        4.54        3.85      2.27 o 
   3  10   6        7.33        7.23      1.99 o 
   4  10   6        0.09        2.64      1.53 o 
   5  10   6       63.64       56.84      2.87 o 
   6  10   6       26.38       24.71      2.32 o 
   7  10   6       67.27       62.78      3.94 o 
   8  10   6        4.01        4.54      4.08 o 
   9  10   6        8.82        5.24      3.89 o 
  -2  11   6       12.73        9.88      4.59 o 
  -1  11   6        0.82       -3.48      3.48 o 
   0  11   6        0.12       -3.48      3.52 o 
   1  11   6       68.99       68.06      4.59 o 
   2  11   6        3.16        2.87      2.23 o 
   3  11   6       34.57       32.18      2.97 o 
   4  11   6        0.01        0.51      1.67 o 
   5  11   6       14.17       13.07      2.64 o 
   6  11   6       21.53       18.87      3.80 o 
   7  11   6        1.76       -0.14      3.66 o 
   8  11   6        2.37        2.13      3.66 o 
   0  12   6        0.57       -3.71      3.71 o 
   1  12   6       11.45       12.98      4.08 o 
   2  12   6       52.42       56.38      5.19 o 
   3  12   6       11.23        4.27      3.80 o 
   4  12   6        2.02       -3.11      3.15 o 
   5  12   6       38.94       30.37      4.78 o 
   6  12   6        9.59        6.44      4.59 o 
   7  12   6       56.34       79.38      8.25 o 
   3  13   6        1.44        4.78      9.64 o 
   4  13   6        0.60        6.82      7.14 o 
  -2  -6   7       82.60       88.00      6.86 o 
  -1  -6   7       18.97        8.90      3.25 o 
   0  -6   7       56.96       61.62      5.52 o 
   1  -6   7       36.32       37.04      4.22 o 
   2  -6   7       10.49       13.26      4.03 o 
   3  -6   7       74.80       76.22      6.77 o 
   4  -6   7        1.83        4.96      4.22 o 
  -4  -5   7       16.51       16.92      5.70 o 
  -3  -5   7       42.12       26.71      4.59 o 
  -2  -5   7       97.69      110.44      5.70 o 
  -1  -5   7        9.51        2.74      2.09 o 
   0  -5   7       18.75       14.37      2.64 o 
   1  -5   7      372.70      405.96      8.44 o 
   2  -5   7       65.18       62.92      3.94 o 
   3  -5   7       20.42       31.62      4.27 o 
   4  -5   7        1.43       -1.81      3.01 o 
   5  -5   7       15.29       18.92      4.36 o 
  -5  -4   7       10.13       12.43      9.60 o 
  -4  -4   7        0.42        3.38      3.66 o 
  -3  -4   7       24.42       29.86      3.06 o 
  -2  -4   7       32.27       28.88      2.46 o 
  -1  -4   7      201.75      220.83      4.59 o 
   0  -4   7      157.23      165.38      3.99 o 
   1  -4   7        0.21        0.46      1.72 o 
   2  -4   7       61.04       60.60      3.11 o 
   3  -4   7       44.13       42.89      3.15 o 
   4  -4   7       18.19       23.88      2.60 o 
   5  -4   7       13.07        5.42      3.48 o 
   6  -4   7       40.36       28.10      3.76 o 
   7  -4   7        0.31        7.51      5.84 o 
  -5  -3   7       42.87       34.73      4.91 o 
  -4  -3   7       34.88       32.55      2.78 o 
  -3  -3   7       17.41       15.53      2.13 o 
  -2  -3   7        7.40        7.97      1.67 o 
  -1  -3   7       66.99       66.02      2.60 o 
   0  -3   7       44.39       46.09      1.99 o 
   1  -3   7        0.52       -0.19      1.34 o 
   2  -3   7        0.38       -1.34      1.34 o 
   3  -3   7       59.63       64.03      2.74 o 
   4  -3   7       11.00        9.32      2.27 o 
   5  -3   7       23.25       14.88      2.87 o 
   6  -3   7       30.56       27.73      3.80 o 
   7  -3   7        3.82        8.39      4.31 o 
   8  -3   7        5.57        1.95      4.40 o 
  -6  -2   7       22.94       16.51      4.91 o 
  -5  -2   7        9.31        4.73      3.38 o 
  -4  -2   7       37.33       39.59      3.15 o 
  -3  -2   7       66.16       60.09      2.60 o 
  -2  -2   7       33.84       27.91      1.72 o 
  -1  -2   7       33.14       27.45      1.76 o 
   0  -2   7        9.61       10.80      1.25 o 
   1  -2   7      234.86      249.86      4.64 o 
   2  -2   7      258.09      261.54      4.45 o 
   3  -2   7        2.37        1.07      1.44 o 
   4  -2   7        8.07        8.07      1.62 o 
   5  -2   7       29.58       32.18      2.27 o 
   6  -2   7      247.96      253.47      7.19 o 
   7  -2   7      139.73      137.61      6.21 o 
   8  -2   7        0.24        0.79      3.34 o 
  -6  -1   7       89.13       73.90      6.54 o 
  -5  -1   7       48.66       47.25      3.20 o 
  -4  -1   7       41.72       51.42      2.74 o 
  -3  -1   7       80.42       89.62      2.83 o 
  -2  -1   7      199.35      218.51      4.36 o 
  -1  -1   7      410.02      466.01      6.49 o 
   0  -1   7      160.86      163.85      3.76 o 
   1  -1   7       59.18       55.82      1.90 o 
   2  -1   7      308.11      309.48      5.52 o 
   3  -1   7       77.93       69.87      2.46 o 
   4  -1   7        8.88       10.06      1.67 o 
   5  -1   7      269.49      278.93      5.15 o 
   6  -1   7       67.19       76.04      3.48 o 
   7  -1   7       86.61       79.61      3.43 o 
   8  -1   7       68.48       71.35      5.05 o 
   9  -1   7        0.33       -4.31      4.31 o 
  -6   0   7        4.22        6.26      2.87 o 
  -5   0   7      187.55      220.09      6.58 o 
  -4   0   7        0.26        3.38      1.58 o 
  -3   0   7        4.21        2.50      1.21 o 
  -2   0   7       25.72       22.67      1.34 o 
  -1   0   7        6.80        4.13      1.25 o 
   0   0   7      390.53      404.06      6.21 o 
   1   0   7      168.32      176.69      3.57 o 
   2   0   7        0.16        1.02      1.07 o 
   3   0   7      143.68      137.33      3.48 o 
   4   0   7       91.09       94.30      2.87 o 
   5   0   7       38.70       39.13      1.81 o 
   6   0   7        8.03        9.69      1.67 o 
   7   0   7        0.16        0.70      1.39 o 
   8   0   7        0.53       -1.85      3.15 o 
   9   0   7        1.68       -3.15      3.15 o 
  -6   1   7       13.30        4.68      2.50 o 
  -5   1   7       29.08       27.31      2.69 o 
  -4   1   7       17.68       11.45      1.81 o 
  -3   1   7       58.00       54.62      2.32 o 
  -2   1   7      523.66      551.59      7.79 o 
  -1   1   7       12.42       16.51      1.44 o 
   0   1   7       15.51       15.44      1.58 o 
   1   1   7        0.56        0.42      1.16 o 
   2   1   7       79.59       72.28      2.55 o 
   3   1   7       46.66       45.44      1.62 o 
   4   1   7        0.87        2.36      1.16 o 
   5   1   7       75.78       73.49      2.27 o 
   6   1   7       62.21       62.55      2.36 o 
   7   1   7        0.01       -1.34      1.34 o 
   8   1   7      245.66      245.68      5.52 o 
   9   1   7       63.18       54.20      4.17 o 
  10   1   7       30.47       26.47      5.47 o 
  -6   2   7       61.99       52.44      5.10 o 
  -5   2   7       16.97       16.41      2.64 o 
  -4   2   7        0.13       -1.62      1.62 o 
  -3   2   7        0.27        1.25      1.39 o 
  -2   2   7       37.97       36.67      1.85 o 
  -1   2   7      125.35      126.90      2.74 o 
   0   2   7      222.79      229.09      4.68 o 
   1   2   7      278.74      290.24      5.19 o 
   2   2   7       55.63       55.08      2.41 o 
   3   2   7      214.17      219.58      4.31 o 
   4   2   7       43.67       44.37      1.76 o 
   5   2   7       10.56       10.39      1.39 o 
   6   2   7      247.02      249.72      4.87 o 
   7   2   7       15.55       12.56      1.48 o 
   8   2   7       72.33       76.59      2.41 o 
   9   2   7       64.01       64.72      3.99 o 
  10   2   7       13.16        2.27      3.85 o 
  -6   3   7        9.75        0.00      4.27 o 
  -5   3   7       21.14       20.40      2.78 o 
  -4   3   7       72.97       75.48      3.29 o 
  -3   3   7      131.09      135.71      3.66 o 
  -2   3   7      470.63      513.07      8.16 o 
  -1   3   7        0.27        1.90      1.21 o 
   0   3   7       36.06       30.83      1.21 o 
   1   3   7       14.13       10.48      1.48 o 
   2   3   7        2.78        2.13      1.07 o 
   3   3   7      602.93      647.01      8.76 o 
   4   3   7      386.68      387.70      5.66 o 
   5   3   7       12.12       10.85      1.44 o 
   6   3   7      479.85      505.55      6.82 o 
   7   3   7        8.19        6.40      1.25 o 
   8   3   7       44.70       42.66      1.99 o 
   9   3   7       28.37       26.75      2.87 o 
  10   3   7        4.42        2.46      3.94 o 
  -6   4   7       10.33       10.71      4.73 o 
  -5   4   7        1.04        1.85      2.55 o 
  -4   4   7        6.06        5.15      2.13 o 
  -3   4   7        6.14        5.47      1.62 o 
  -2   4   7       41.65       36.26      2.13 o 
  -1   4   7      156.84      140.16      3.11 o 
   0   4   7       41.55       37.28      1.39 o 
   1   4   7      198.16      215.27      3.99 o 
   2   4   7      396.55      399.20      5.80 o 
   3   4   7       34.91       32.59      1.39 o 
   4   4   7       77.68       85.77      2.27 o 
   5   4   7      145.40      149.62      3.15 o 
   6   4   7      180.86      186.62      3.48 o 
   7   4   7        4.02        1.76      1.21 o 
   8   4   7       31.05       28.70      1.76 o 
   9   4   7       63.64       70.06      3.43 o 
  10   4   7        2.77        3.25      3.20 o 
  -6   5   7       18.20       13.72      4.54 o 
  -5   5   7       29.79       25.73      3.43 o 
  -4   5   7        6.24        3.38      2.27 o 
  -3   5   7        9.48       10.99      1.90 o 
  -2   5   7       14.24       10.48      1.67 o 
  -1   5   7        4.84        3.25      1.30 o 
   0   5   7      446.22      477.74      6.86 o 
   1   5   7       32.64       24.57      1.44 o 
   2   5   7      121.91      121.84      2.97 o 
   3   5   7        1.12       -0.51      0.93 o 
   4   5   7       57.76       61.39      1.81 o 
   5   5   7       10.61        8.35      1.16 o 
   6   5   7      181.95      189.81      3.62 o 
   7   5   7      215.37      214.94      3.85 o 
   8   5   7       62.45       63.29      2.60 o 
   9   5   7       44.08       43.54      2.50 o 
  10   5   7        9.69       10.66      3.43 o 
  -5   6   7       74.03       74.51      5.19 o 
  -4   6   7        5.02       -1.11      2.27 o 
  -3   6   7       14.72        8.35      2.41 o 
  -2   6   7       13.14       12.66      2.04 o 
  -1   6   7        1.47       -0.51      1.53 o 
   0   6   7       91.05       93.38      2.60 o 
   1   6   7      175.63      175.58      3.66 o 
   2   6   7       46.52       41.54      1.76 o 
   3   6   7       23.59       26.29      1.62 o 
   4   6   7        0.05        0.05      1.02 o 
   5   6   7       21.24       24.76      1.62 o 
   6   6   7        2.25        1.85      1.34 o 
   7   6   7      125.81      132.74      3.11 o 
   8   6   7        0.28        1.62      1.53 o 
   9   6   7      149.75      164.45      4.64 o 
  10   6   7       10.77       16.18      4.50 o 
  -5   7   7        2.41        3.34      4.22 o 
  -4   7   7       62.42       65.10      4.91 o 
  -3   7   7       36.11       43.68      4.13 o 
  -2   7   7       58.19       50.95      3.29 o 
  -1   7   7      289.74      318.85      6.44 o 
   0   7   7       84.73       84.71      2.83 o 
   1   7   7        0.52        1.07      1.25 o 
   2   7   7       10.93        8.99      1.30 o 
   3   7   7      238.25      229.13      4.27 o 
   4   7   7       10.64       10.66      1.53 o 
   5   7   7      246.64      259.92      5.10 o 
   6   7   7       99.35       98.11      3.06 o 
   7   7   7        0.14        1.16      1.25 o 
   8   7   7       82.35       85.77      3.15 o 
   9   7   7       75.60       75.11      3.80 o 
  10   7   7        1.52        2.69      3.94 o 
  -4   8   7        0.30       -3.66      3.66 o 
  -3   8   7       61.55       54.90      4.40 o 
  -2   8   7      105.81      101.91      4.91 o 
  -1   8   7       23.22       23.83      2.46 o 
   0   8   7       51.78       56.38      2.46 o 
   1   8   7        4.52       -0.51      1.44 o 
   2   8   7       36.36       43.30      1.99 o 
   3   8   7      887.52      927.00     12.29 o 
   4   8   7      273.04      283.89      5.75 o 
   5   8   7       41.51       33.57      1.95 o 
   6   8   7        2.30        1.21      1.39 o 
   7   8   7       20.74       15.21      1.90 o 
   8   8   7        4.05        2.92      1.72 o 
   9   8   7        1.29        1.76      2.92 o 
  10   8   7       41.40       24.29      5.01 o 
  -3   9   7        7.54        6.63      3.57 o 
  -2   9   7       53.56       51.51      4.03 o 
  -1   9   7        0.08       -0.46      2.46 o 
   0   9   7       83.02       73.16      3.43 o 
   1   9   7      393.28      491.69      7.97 o 
   2   9   7       91.74       76.64      2.92 o 
   3   9   7        0.05        1.25      1.58 o 
   4   9   7        5.64        3.38      1.21 o 
   5   9   7       75.31       63.10      2.36 o 
   6   9   7       71.45       66.49      2.64 o 
   7   9   7       21.91       20.49      2.13 o 
   8   9   7        1.38        0.70      2.46 o 
   9   9   7       12.54       13.35      3.48 o 
  -2  10   7       47.30       42.05      5.15 o 
  -1  10   7        5.13       -0.74      3.48 o 
   0  10   7        0.82       -1.99      2.18 o 
   1  10   7       27.57       37.28      2.60 o 
   2  10   7       43.57       47.48      1.95 o 
   3  10   7       26.64       28.88      2.69 o 
   4  10   7       21.85       16.13      2.27 o 
   5  10   7        4.33        3.62      1.72 o 
   6  10   7        0.15       -1.11      1.11 o 
   7  10   7       23.92       18.36      3.01 o 
   8  10   7        2.02       -3.80      3.80 o 
   9  10   7       49.98       57.26      6.35 o 
  -1  11   7        0.51       -1.67      3.85 o 
   0  11   7       44.67       51.56      4.59 o 
   1  11   7        0.90       -3.25      3.25 o 
   2  11   7       66.25       60.23      5.05 o 
   3  11   7       36.36       31.81      3.52 o 
   4  11   7        3.35        0.46      2.50 o 
   5  11   7        0.34        3.66      2.87 o 
   6  11   7       95.87      106.92      6.58 o 
   7  11   7       19.10       19.10      4.13 o 
   8  11   7        0.10        3.20      3.89 o 
   0  12   7        6.63        6.86      4.13 o 
   1  12   7       14.95        7.65      3.85 o 
   2  12   7       45.03       42.66      4.36 o 
   3  12   7        0.03       -0.56      3.76 o 
   4  12   7       15.88       19.84      4.31 o 
   5  12   7       21.16       20.17      4.78 o 
   6  12   7        5.80       11.17      5.42 o 
   7  12   7       21.76       12.10      5.19 o 
  -2  -5   8       11.71        3.34      7.00 o 
  -1  -5   8        0.14       -4.68      4.68 o 
   0  -5   8       23.73       23.09      5.80 o 
   1  -5   8        2.17        5.01      5.52 o 
   2  -5   8      121.97      139.56      8.35 o 
   3  -5   8        4.98        8.86      4.54 o 
   4  -5   8       13.60       15.86      5.80 o 
  -3  -4   8       35.85       31.85      4.82 o 
  -2  -4   8        0.09       -2.04      3.71 o 
  -1  -4   8        0.03        2.78      3.80 o 
   0  -4   8      191.34      197.42      5.89 o 
   1  -4   8      141.67      153.28      5.38 o 
   2  -4   8       18.42       18.55      2.87 o 
   3  -4   8       51.37       45.62      3.89 o 
   4  -4   8        0.33       -0.97      3.25 o 
   5  -4   8      253.27      278.32     10.52 o 
   6  -4   8        0.29        4.73      5.93 o 
  -4  -3   8       12.76        3.20      4.03 o 
  -3  -3   8        0.63       -3.06      3.06 o 
  -2  -3   8      157.07      171.27      5.52 o 
  -1  -3   8       34.08       34.03      2.46 o 
   0  -3   8       38.58       35.93      2.46 o 
   1  -3   8      113.45      120.96      4.03 o 
   2  -3   8       23.22       26.98      2.36 o 
   3  -3   8       34.64       44.09      3.52 o 
   4  -3   8       15.68       17.80      2.87 o 
   5  -3   8        0.46       -2.64      2.64 o 
   6  -3   8       28.30       21.98      3.99 o 
   7  -3   8        3.39       -2.27      4.64 o 
  -5  -2   8        6.26       11.27      6.82 o 
  -4  -2   8        1.10        1.99      2.83 o 
  -3  -2   8        2.54        6.82      2.83 o 
  -2  -2   8       75.03       67.60      3.06 o 
  -1  -2   8       46.36       37.97      2.13 o 
   0  -2   8      109.21      103.16      3.76 o 
   1  -2   8       28.83       21.74      1.81 o 
   2  -2   8        0.47        0.05      1.34 o 
   3  -2   8        2.26        3.06      1.44 o 
   4  -2   8        0.42        0.09      1.99 o 
   5  -2   8       39.47       39.18      3.01 o 
   6  -2   8        0.29       -2.50      2.50 o 
   7  -2   8        2.00       -2.23      3.71 o 
   8  -2   8       23.39       28.98      6.72 o 
  -5  -1   8        5.73        3.71      4.27 o 
  -4  -1   8        2.68        0.23      2.97 o 
  -3  -1   8        0.49       -0.28      1.76 o 
  -2  -1   8       10.11       10.66      1.02 o 
  -1  -1   8        6.74        7.00      1.58 o 
   0  -1   8        0.24        0.70      1.39 o 
   1  -1   8        2.36        1.02      1.44 o 
   2  -1   8      106.05      108.72      3.01 o 
   3  -1   8       69.93       71.03      3.06 o 
   4  -1   8       77.67       72.61      1.90 o 
   5  -1   8       19.10       17.71      1.99 o 
   6  -1   8      123.22      126.16      3.71 o 
   7  -1   8       38.81       37.00      3.25 o 
   8  -1   8       97.78      109.37      6.77 o 
  -5   0   8        0.01       -2.27      4.03 o 
  -4   0   8        5.12        3.01      1.95 o 
  -3   0   8        4.19        4.54      1.53 o 
  -2   0   8       82.89       82.85      3.62 o 
  -1   0   8       47.14       43.21      2.36 o 
   0   0   8      165.86      165.66      3.94 o 
   1   0   8      131.17      158.10      3.80 o 
   2   0   8        7.52        7.70      1.30 o 
   3   0   8       70.40       66.90      2.64 o 
   4   0   8      347.65      333.03      5.93 o 
   5   0   8       10.33        4.45      1.34 o 
   6   0   8        5.74        0.56      1.90 o 
   7   0   8      250.54      233.77      6.21 o 
   8   0   8       48.56       35.42      4.45 o 
   9   0   8       28.01       37.93      5.15 o 
  -5   1   8       32.44       27.12      3.62 o 
  -4   1   8        2.95        3.57      2.69 o 
  -3   1   8       60.74       60.51      2.50 o 
  -2   1   8        0.09       -0.79      1.76 o 
  -1   1   8      216.36      229.73      4.96 o 
   0   1   8       16.08       17.76      1.76 o 
   1   1   8        0.15       -0.79      1.30 o 
   2   1   8      245.82      233.12      5.05 o 
   3   1   8       35.15       27.82      2.36 o 
   4   1   8        3.99        5.52      1.34 o 
   5   1   8      122.75      123.00      3.25 o 
   6   1   8       13.12        9.60      1.62 o 
   7   1   8        0.22        0.83      1.58 o 
   8   1   8        0.40        0.51      3.06 o 
   9   1   8        0.28        3.76      3.76 o 
  -5   2   8        2.89        3.15      2.46 o 
  -4   2   8        3.10        2.27      2.09 o 
  -3   2   8      248.39      257.60      5.70 o 
  -2   2   8        8.71       10.06      1.44 o 
  -1   2   8       82.38       84.10      2.69 o 
   0   2   8      238.85      236.78      5.10 o 
   1   2   8       85.24       81.04      2.78 o 
   2   2   8       12.78       15.11      1.90 o 
   3   2   8       22.46       16.60      1.39 o 
   4   2   8        3.19        4.36      1.30 o 
   5   2   8       40.73       33.80      1.90 o 
   6   2   8        7.16        4.64      1.44 o 
   7   2   8       55.72       56.80      2.50 o 
   8   2   8       44.16       40.20      2.36 o 
   9   2   8        1.84       -0.88      2.92 o 
  10   2   8       18.96       17.25      5.33 o 
  -5   3   8       28.16       25.41      3.99 o 
  -4   3   8        2.81        1.81      2.64 o 
  -3   3   8       80.31       83.22      3.43 o 
  -2   3   8        0.11       -0.37      1.34 o 
  -1   3   8      165.74      167.79      3.52 o 
   0   3   8       52.82       44.09      2.09 o 
   1   3   8        2.57        1.16      1.76 o 
   2   3   8      316.08      319.59      6.03 o 
   3   3   8        0.14       -1.11      1.11 o 
   4   3   8       46.83       38.95      2.09 o 
   5   3   8        0.33        0.97      1.34 o 
   6   3   8        4.02        5.33      1.44 o 
   7   3   8      406.72      435.78      6.86 o 
   8   3   8       54.31       60.60      2.60 o 
   9   3   8        0.61       -2.50      2.50 o 
  10   3   8        0.03       -2.13      3.80 o 
  -5   4   8       15.29       11.41      3.89 o 
  -4   4   8       48.39       47.43      3.76 o 
  -3   4   8       20.94       16.37      2.41 o 
  -2   4   8        4.87        2.69      1.58 o 
  -1   4   8        0.00        0.05      1.39 o 
   0   4   8      226.01      243.23      3.94 o 
   1   4   8      390.71      436.43      6.44 o 
   2   4   8       46.16       49.56      2.18 o 
   3   4   8       17.86       11.82      1.58 o 
   4   4   8      203.66      200.85      4.36 o 
   5   4   8     1887.74     2045.86     22.95 o 
   6   4   8      130.65      137.05      3.20 o 
   7   4   8        7.18        6.82      1.44 o 
   8   4   8      170.13      178.22      4.27 o 
   9   4   8      149.50      151.43      4.64 o 
  10   4   8       38.07       39.27      4.78 o 
  -5   5   8       27.83       29.02      5.66 o 
  -4   5   8        4.69        1.67      2.74 o 
  -3   5   8       16.15       15.76      2.83 o 
  -2   5   8      143.30      150.45      4.27 o 
  -1   5   8       22.58       18.04      1.81 o 
   0   5   8        2.97        3.52      0.93 o 
   1   5   8      145.32      137.42      3.15 o 
   2   5   8        0.35        0.09      0.93 o 
   3   5   8      998.95     1084.23     13.12 o 
   4   5   8        7.15        6.86      1.25 o 
   5   5   8       15.92       13.68      1.30 o 
   6   5   8        2.58        4.40      1.30 o 
   7   5   8      112.54      107.66      3.11 o 
   8   5   8      153.62      179.06      4.31 o 
   9   5   8       62.12       60.60      3.48 o 
  10   5   8        3.91       -0.88      3.71 o 
  -5   6   8        9.00       -2.09      4.36 o 
  -4   6   8        0.09       -1.95      3.06 o 
  -3   6   8        0.24       -2.92      2.92 o 
  -2   6   8       21.04       28.84      2.78 o 
  -1   6   8      272.27      291.95      6.21 o 
   0   6   8      150.70      140.48      3.43 o 
   1   6   8        1.26        0.32      1.11 o 
   2   6   8       12.05       11.36      1.39 o 
   3   6   8       61.11       51.28      2.18 o 
   4   6   8        1.61        2.55      1.11 o 
   5   6   8       40.06       39.87      1.99 o 
   6   6   8       25.73       24.53      1.67 o 
   7   6   8        4.17        6.49      1.67 o 
   8   6   8       34.09       45.67      2.60 o 
   9   6   8       41.68       35.79      2.74 o 
  10   6   8       13.72        7.79      4.40 o 
  -4   7   8       13.77        8.90      3.71 o 
  -3   7   8      198.17      225.79      9.64 o 
  -2   7   8        2.36        2.92      2.55 o 
  -1   7   8        5.52        6.40      2.04 o 
   0   7   8        4.18        3.71      1.48 o 
   1   7   8       19.36       12.66      1.58 o 
   2   7   8       12.54        9.60      1.53 o 
   3   7   8       17.94       18.08      1.76 o 
   4   7   8       26.06       21.93      1.72 o 
   5   7   8       75.50       75.30      2.64 o 
   6   7   8        0.07       -0.97      1.53 o 
   7   7   8        0.96        3.52      1.67 o 
   8   7   8       28.54       28.37      2.36 o 
   9   7   8       79.02       90.55      3.89 o 
  10   7   8        9.51        6.03      4.82 o 
  -4   8   8        0.18       -4.27     14.84 o 
  -3   8   8       31.75       44.32      5.98 o 
  -2   8   8       88.65      105.34      5.66 o 
  -1   8   8      100.69      105.90      4.73 o 
   0   8   8       92.13      103.67      3.94 o 
   1   8   8       33.17       23.00      2.09 o 
   2   8   8       21.18       15.39      1.72 o 
   3   8   8       15.65       16.92      1.76 o 
   4   8   8       33.54       26.43      1.85 o 
   5   8   8       39.44       28.05      2.23 o 
   6   8   8      150.21      134.09      4.03 o 
   7   8   8       71.16       80.58      3.34 o 
   8   8   8       25.55       28.70      2.64 o 
   9   8   8        5.68        6.72      3.20 o 
  10   8   8        0.42       -3.62      4.45 o 
  -3   9   8        0.17       -3.48      3.48 o 
  -2   9   8        0.07       -0.09      3.25 o 
  -1   9   8      130.08      128.52      5.80 o 
   0   9   8        8.79       14.37      2.36 o 
   1   9   8        8.82       16.55      2.50 o 
   2   9   8        4.12        4.68      1.85 o 
   3   9   8      123.94      110.67      3.38 o 
   4   9   8       25.99       25.64      2.23 o 
   5   9   8       86.39       97.32      3.43 o 
   6   9   8        0.13        1.02      1.62 o 
   7   9   8        3.10        4.36      2.04 o 
   8   9   8       25.22       16.18      3.15 o 
   9   9   8        3.72        3.29      3.89 o 
  -2  10   8       22.83       21.98      4.59 o 
  -1  10   8        3.58        2.23      3.48 o 
   0  10   8      107.08      127.50      5.56 o 
   1  10   8       53.89       62.55      3.94 o 
   2  10   8      113.80      115.17      4.87 o 
   3  10   8       47.29       42.10      3.29 o 
   4  10   8       16.15        8.02      2.36 o 
   5  10   8        0.06       -1.44      1.44 o 
   6  10   8        0.87       -0.05      1.72 o 
   7  10   8        1.55        2.13      2.64 o 
   8  10   8       38.26       37.79      4.87 o 
   9  10   8        8.61       16.69      4.73 o 
  -1  11   8       27.26       27.17      4.87 o 
   0  11   8        2.27        4.50      3.34 o 
   1  11   8        4.38        3.71      2.97 o 
   2  11   8        2.64        8.35      3.52 o 
   3  11   8       17.74       16.41      4.03 o 
   4  11   8       28.68       34.49      3.43 o 
   5  11   8        0.12        1.25      3.71 o 
   6  11   8       16.94       13.68      3.99 o 
   7  11   8        2.94        3.66      3.85 o 
   8  11   8        6.10        6.49      4.40 o 
   1  12   8        4.59        3.57      4.31 o 
   2  12   8        6.02       -3.01      3.76 o 
   3  12   8       35.78       43.12      6.26 o 
   4  12   8       35.50       29.44      5.84 o 
   5  12   8       59.71       76.22      6.63 o 
   6  12   8       11.64       11.92      4.27 o 
  -1  -4   9       12.25        6.95      4.17 o 
   0  -4   9      101.65      104.64      9.88 o 
   1  -4   9        8.26        2.09      4.50 o 
   2  -4   9       15.29       24.90      5.42 o 
   3  -4   9       29.72       27.86      5.61 o 
   4  -4   9        1.89       -4.73      4.73 o 
  -2  -3   9        3.94       -3.34      4.13 o 
  -1  -3   9       73.09       86.84      5.98 o 
   0  -3   9       21.98       12.56      4.03 o 
   1  -3   9      120.20      114.24      5.66 o 
   2  -3   9        0.47       -3.06      3.06 o 
   3  -3   9        7.13        2.69      3.62 o 
   4  -3   9      157.82      165.71      8.67 o 
   5  -3   9       43.45       50.82      5.70 o 
   6  -3   9        7.17       -3.34      4.54 o 
  -3  -2   9       25.30       18.17      4.03 o 
  -2  -2   9       20.25       12.61      4.17 o 
  -1  -2   9      121.12      133.62      6.63 o 
   0  -2   9       80.99       84.99      4.59 o 
   1  -2   9       37.99       47.11      3.85 o 
   2  -2   9      161.18      183.14      5.24 o 
   3  -2   9      135.63      143.87      4.91 o 
   4  -2   9       14.21       10.20      3.62 o 
   5  -2   9        5.49        3.89      4.36 o 
   6  -2   9        1.62       -3.57      3.57 o 
   7  -2   9       23.47       17.66      4.91 o 
  -4  -1   9        2.84       -2.27      3.34 o 
  -3  -1   9      140.39      152.96      8.44 o 
  -2  -1   9        5.98       16.37      3.57 o 
  -1  -1   9       40.21       36.58      2.78 o 
   0  -1   9        4.15        6.21      2.13 o 
   1  -1   9        0.04       -0.09      2.09 o 
   2  -1   9        0.76        1.07      1.99 o 
   3  -1   9       72.04       70.94      3.52 o 
   4  -1   9        0.70       -1.21      1.67 o 
   5  -1   9        8.70        4.13      2.27 o 
   6  -1   9       34.85       24.76      3.48 o 
   7  -1   9        3.69        1.34      4.03 o 
   8  -1   9        0.89        2.09      3.99 o 
  -4   0   9       22.71       26.71      4.22 o 
  -3   0   9       10.75        6.54      3.06 o 
  -2   0   9        4.83        2.46      2.27 o 
  -1   0   9       13.98       12.61      2.23 o 
   0   0   9        1.57        0.74      2.13 o 
   1   0   9        2.59       -1.95      1.95 o 
   2   0   9        8.09        4.68      2.13 o 
   3   0   9        0.20        0.60      0.79 o 
   4   0   9        2.69       -0.56      1.62 o 
   5   0   9        1.86       -1.44      1.67 o 
   6   0   9       10.44        7.42      2.60 o 
   7   0   9      141.46      146.05      5.29 o 
   8   0   9       65.74       67.69      6.17 o 
  -4   1   9        1.01       -2.92      3.15 o 
  -3   1   9       40.33       53.69      5.01 o 
  -2   1   9        0.33       -1.30      2.23 o 
  -1   1   9       83.48       83.55      3.48 o 
   0   1   9       23.47       21.79      2.27 o 
   1   1   9        8.23        5.47      2.09 o 
   2   1   9       88.08       98.06      3.48 o 
   3   1   9      245.95      252.08      5.75 o 
   4   1   9       59.73       53.60      2.87 o 
   5   1   9       15.25       20.08      1.99 o 
   6   1   9       57.26       52.25      2.60 o 
   7   1   9       17.58       12.84      2.32 o 
   8   1   9        2.87        4.82      3.20 o 
   9   1   9       32.64       20.96      4.87 o 
  -4   2   9        0.42       -3.89      3.89 o 
  -3   2   9        0.14       -0.51      2.78 o 
  -2   2   9       21.93       19.29      2.78 o 
  -1   2   9       26.49       27.49      1.90 o 
   0   2   9      119.35      123.70      3.62 o 
   1   2   9      293.80      323.02      6.31 o 
   2   2   9       41.59       38.57      2.78 o 
   3   2   9       12.52       12.38      2.27 o 
   4   2   9      108.78      116.37      3.11 o 
   5   2   9        1.70        0.00      1.67 o 
   6   2   9        4.62        3.99      1.76 o 
   7   2   9       79.85       77.75      3.20 o 
   8   2   9        0.08       -2.04      2.04 o 
   9   2   9       18.24       23.92      4.78 o 
  -4   3   9       89.10       94.21      6.12 o 
  -3   3   9        1.56       -2.69      2.69 o 
  -2   3   9       16.76       18.04      1.67 o 
  -1   3   9      244.49      260.33      6.58 o 
   0   3   9      105.68      106.68      3.34 o 
   1   3   9      297.20      318.52      6.26 o 
   2   3   9        0.04        4.64      1.85 o 
   3   3   9        5.03        7.84      1.25 o 
   4   3   9      294.35      312.45      5.75 o 
   5   3   9       44.36       42.61      2.46 o 
   6   3   9       47.32       39.36      2.78 o 
   7   3   9      119.52      124.77      3.66 o 
   8   3   9       51.77       47.15      2.83 o 
   9   3   9        1.57        3.06      3.52 o 
  10   3   9       11.76      -13.91     13.91 o 
  -4   4   9        0.14        3.06      3.34 o 
  -3   4   9       25.97       21.65      3.43 o 
  -2   4   9        4.86        3.89      1.85 o 
  -1   4   9        4.01        3.25      1.25 o 
   0   4   9        1.60        1.62      0.74 o 
   1   4   9        2.38        3.89      1.81 o 
   2   4   9       11.80       12.38      1.95 o 
   3   4   9      135.21      139.32      4.13 o 
   4   4   9        3.77        3.76      1.72 o 
   5   4   9       19.13       16.69      2.09 o 
   6   4   9       11.88       13.72      1.90 o 
   7   4   9        0.01        1.90      1.81 o 
   8   4   9        6.95        7.00      2.04 o 
   9   4   9        2.03        4.78      3.06 o 
  10   4   9        5.02        6.44      4.59 o 
  -4   5   9        0.05        2.36      3.25 o 
  -3   5   9        7.25        4.13      2.92 o 
  -2   5   9        7.19        1.39      2.23 o 
  -1   5   9       11.45       13.49      1.85 o 
   0   5   9       97.69       97.36      3.01 o 
   1   5   9       48.25       47.57      1.99 o 
   2   5   9       31.84       37.65      1.99 o 
   3   5   9       14.24       16.97      1.53 o 
   4   5   9      468.00      513.20      8.67 o 
   5   5   9       13.05       11.87      1.76 o 
   6   5   9        4.60       -0.93      1.53 o 
   7   5   9      357.02      404.85      7.09 o 
   8   5   9        3.44        7.46      2.04 o 
   9   5   9       30.06       21.10      3.15 o 
  10   5   9        0.07        5.98      5.01 o 
  -4   6   9       14.88       18.13      4.73 o 
  -3   6   9        0.00        3.89      3.20 o 
  -2   6   9       61.10       69.69      4.64 o 
  -1   6   9       26.51       28.84      2.78 o 
   0   6   9        0.96        2.36      1.53 o 
   1   6   9       24.86       32.83      2.04 o 
   2   6   9      231.19      246.52      5.15 o 
   3   6   9      171.62      181.05      3.85 o 
   4   6   9       68.83       80.58      2.74 o 
   5   6   9      160.34      166.45      3.29 o 
   6   6   9        0.00        0.93      1.48 o 
   7   6   9       10.27        9.69      1.95 o 
   8   6   9       62.30       70.57      3.20 o 
   9   6   9       24.42       15.25      3.38 o 
  10   6   9       24.56       16.83      5.61 o 
  -3   7   9       64.17       74.55      6.17 o 
  -2   7   9       16.49       15.30      3.34 o 
  -1   7   9        0.01       -0.97      2.32 o 
   0   7   9       14.61       15.72      1.81 o 
   1   7   9      206.19      208.68      5.05 o 
   2   7   9        3.44        2.64      1.48 o 
   3   7   9       17.32       15.21      1.90 o 
   4   7   9        0.15        0.28      1.34 o 
   5   7   9       12.04       12.84      1.81 o 
   6   7   9      126.78      138.35      4.08 o 
   7   7   9       45.92       41.59      2.60 o 
   8   7   9        8.84        6.40      2.36 o 
   9   7   9        5.85        9.37      3.01 o 
  10   7   9       23.97       34.08      4.82 o 
  -3   8   9       11.86       11.13      4.27 o 
  -2   8   9        2.57        3.71      3.57 o 
  -1   8   9       97.32       88.60      4.96 o 
   0   8   9        2.95       -1.30      1.81 o 
   1   8   9        6.99        3.29      1.81 o 
   2   8   9       21.34       21.33      2.18 o 
   3   8   9        6.33        3.01      1.53 o 
   4   8   9       28.38       28.56      2.04 o 
   5   8   9       53.14       51.51      3.01 o 
   6   8   9       36.44       36.02      2.83 o 
   7   8   9        7.43        4.08      2.09 o 
   8   8   9        0.54       -0.37      2.27 o 
   9   8   9        0.42       -1.58      3.34 o 
  -2   9   9        5.24        7.93      4.27 o 
  -1   9   9       55.18       61.29      5.01 o 
   0   9   9        1.40       -2.18      2.18 o 
   1   9   9       52.96       61.99      3.62 o 
   2   9   9        4.09        3.57      2.27 o 
   3   9   9       71.93       71.35      3.20 o 
   4   9   9       10.95        2.60      1.67 o 
   5   9   9       99.79      101.58      4.08 o 
   6   9   9        0.00        2.09      2.04 o 
   7   9   9       28.83       31.53      2.78 o 
   8   9   9        5.92        6.31      3.29 o 
   9   9   9        5.88       -0.97      3.34 o 
  -1  10   9       40.98       58.56      6.07 o 
   0  10   9       10.99        7.70      4.08 o 
   1  10   9        4.64        2.46      2.97 o 
   2  10   9       13.58       16.69      3.06 o 
   3  10   9       35.52       32.78      3.43 o 
   4  10   9       32.35       32.04      2.83 o 
   5  10   9        7.85        4.78      1.95 o 
   6  10   9        4.93        4.40      2.32 o 
   7  10   9       24.76       24.34      4.13 o 
   8  10   9       11.43       12.38      4.68 o 
   0  11   9       22.42       14.00      5.01 o 
   1  11   9        4.97        2.18      3.25 o 
   2  11   9       13.74       11.92      3.85 o 
   3  11   9        5.63        3.66      3.20 o 
   4  11   9      175.65      159.31      7.46 o 
   5  11   9       39.21       28.19      3.85 o 
   6  11   9        1.03        6.12      3.62 o 
   7  11   9       21.94       21.79      4.54 o 
   2  12   9        0.78        2.13      3.62 o 
   3  12   9       16.66        6.72      4.17 o 
   4  12   9        0.11       -3.71      3.71 o 
   5  12   9       25.48       21.00      5.33 o 
   6  12   9        5.61        2.04      4.64 o 
   0  -3  10        2.39       11.82     11.08 o 
   1  -3  10        9.38        1.72      7.14 o 
   2  -3  10       23.07       15.25      4.91 o 
   3  -3  10        0.62        4.13      4.59 o 
  -1  -2  10        6.44       13.07      5.38 o 
   0  -2  10       10.73        2.04      3.89 o 
   1  -2  10        0.22       -3.48      3.48 o 
   2  -2  10       17.96       18.50      5.01 o 
   3  -2  10       65.98       68.29      6.68 o 
   4  -2  10        0.78       -3.99      4.40 o 
   5  -2  10       23.04       27.45      6.95 o 
  -2  -1  10       20.69       16.00      4.96 o 
  -1  -1  10       10.02        4.91      4.50 o 
   0  -1  10       10.25        5.42      3.29 o 
   1  -1  10       48.92       54.94      4.96 o 
   2  -1  10       64.56       57.77      4.36 o 
   3  -1  10       82.10       88.79      5.66 o 
   4  -1  10       75.95       80.07      5.33 o 
   5  -1  10        5.00       -3.94      4.31 o 
   6  -1  10        3.47       -0.37      4.13 o 
  -3   0  10        2.28       -0.09      3.71 o 
  -2   0  10        0.96        1.81      4.91 o 
  -1   0  10       70.36       71.35      5.52 o 
   0   0  10        6.21       -0.05      2.74 o 
   1   0  10        5.53        4.64      2.92 o 
   2   0  10       12.32       16.18      3.06 o 
   3   0  10        3.60        3.06      3.06 o 
   4   0  10       29.12       19.10      3.85 o 
   5   0  10      160.28      159.68      7.84 o 
   6   0  10       16.29        8.21      3.38 o 
   7   0  10       41.88       52.39      7.97 o 
  -3   1  10       33.57       25.59      4.87 o 
  -2   1  10        2.06       -0.37      3.76 o 
  -1   1  10        0.50       -3.15      3.15 o 
   0   1  10       90.50       82.20      4.50 o 
   1   1  10        1.26       -2.69      2.69 o 
   2   1  10        8.63        6.68      2.46 o 
   3   1  10       30.38       27.96      3.48 o 
   4   1  10        4.14        8.16      2.27 o 
   5   1  10        5.35        2.64      2.69 o 
   6   1  10       10.96       11.45      2.92 o 
   7   1  10        0.10       -2.04      2.97 o 
   8   1  10        0.62        3.48      4.50 o 
  -3   2  10        1.58       -3.38      3.76 o 
  -2   2  10        0.19        0.88      3.29 o 
  -1   2  10       27.34       20.26      3.06 o 
   0   2  10       33.47       32.96      2.92 o 
   1   2  10       18.07       18.64      3.11 o 
   2   2  10      114.63      116.84      4.50 o 
   3   2  10        0.90        0.97      2.41 o 
   4   2  10       31.56       30.46      2.18 o 
   5   2  10       49.17       47.25      3.20 o 
   6   2  10        3.63        4.68      2.50 o 
   7   2  10        6.28        4.50      3.25 o 
   8   2  10        0.07       -1.16      3.85 o 
   9   2  10        9.32       15.58     14.79 o 
  -3   3  10       21.71       24.71      4.36 o 
  -2   3  10        2.44        3.94      3.57 o 
  -1   3  10        6.58        6.44      2.64 o 
   0   3  10       62.49       73.81      3.57 o 
   1   3  10       62.29       59.86      3.57 o 
   2   3  10        0.87       -0.60      2.41 o 
   3   3  10       77.42       68.39      3.66 o 
   4   3  10        1.64        2.46      1.34 o 
   5   3  10       55.26       68.57      3.57 o 
   6   3  10       13.68       14.28      2.60 o 
   7   3  10        3.46        2.97      2.32 o 
   8   3  10       36.98       36.16      3.52 o 
   9   3  10       40.05       44.32      5.24 o 
  -3   4  10       30.15       26.98      5.98 o 
  -2   4  10       84.58       94.44      4.82 o 
  -1   4  10       17.48       16.92      3.34 o 
   0   4  10       22.99       19.61      3.20 o 
   1   4  10      204.36      211.51      5.66 o 
   2   4  10       68.74       69.04      3.38 o 
   3   4  10      691.66      780.22     13.49 o 
   4   4  10      171.05      177.20      4.91 o 
   5   4  10      111.68      108.54      4.08 o 
   6   4  10      218.10      233.03      6.12 o 
   7   4  10      172.75      184.16      5.47 o 
   8   4  10       57.63       55.50      4.27 o 
   9   4  10        0.88       -1.76      3.29 o 
  -3   5  10        1.67        1.07      4.27 o 
  -2   5  10        0.94       -0.51      2.87 o 
  -1   5  10      137.38      134.87      5.66 o 
   0   5  10       14.49       19.38      2.13 o 
   1   5  10      107.58      124.58      4.82 o 
   2   5  10        0.02       -0.70      1.72 o 
   3   5  10      208.16      219.72      4.91 o 
   4   5  10      148.35      142.11      4.08 o 
   5   5  10      138.63      136.22      4.40 o 
   6   5  10       13.42       10.43      2.04 o 
   7   5  10       28.02       26.89      2.64 o 
   8   5  10        0.98        0.14      2.36 o 
   9   5  10        0.06       -1.30      3.15 o 
  -3   6  10        2.77        0.28      4.59 o 
  -2   6  10       46.66       55.73      4.73 o 
  -1   6  10        9.47        1.25      2.36 o 
   0   6  10       10.55        6.77      1.81 o 
   1   6  10       99.45      106.45      3.38 o 
   2   6  10        9.92        7.28      2.09 o 
   3   6  10       43.95       45.62      3.29 o 
   4   6  10        1.49        3.94      1.95 o 
   5   6  10       13.56       14.98      1.62 o 
   6   6  10        0.26        0.19      1.58 o 
   7   6  10       19.09       15.21      2.32 o 
   8   6  10       44.32       41.54      4.13 o 
   9   6  10       91.54       91.89      5.66 o 
  -2   7  10       12.89       15.35      3.57 o 
  -1   7  10       28.58       27.54      4.27 o 
   0   7  10        0.04       -0.19      2.23 o 
   1   7  10        7.35        7.60      1.76 o 
   2   7  10        1.25        0.70      1.72 o 
   3   7  10       37.76       38.76      2.32 o 
   4   7  10       49.75       47.99      2.83 o 
   5   7  10        3.50        1.39      1.67 o 
   6   7  10       38.33       34.08      2.60 o 
   7   7  10       46.54       44.51      3.15 o 
   8   7  10       52.90       56.84      4.36 o 
   9   7  10       35.93       26.94      5.15 o 
  -2   8  10        5.78        5.10      4.78 o 
  -1   8  10       53.39       53.50      6.35 o 
   0   8  10        2.92        4.96      2.92 o 
   1   8  10       16.32       15.62      2.32 o 
   2   8  10       16.32       16.74      2.32 o 
   3   8  10       18.38        7.88      2.46 o 
   4   8  10       94.84      103.62      3.80 o 
   5   8  10        2.66        4.87      1.99 o 
   6   8  10       13.17        8.81      2.50 o 
   7   8  10        3.96        2.18      2.60 o 
   8   8  10        0.82        1.53      2.97 o 
   9   8  10       11.53       19.06      5.66 o 
  -1   9  10        0.62       -4.40      4.40 o 
   0   9  10       72.36       73.58      5.66 o 
   1   9  10       41.15       28.33      3.80 o 
   2   9  10       26.87       29.72      2.83 o 
   3   9  10        4.07        0.60      2.13 o 
   4   9  10        2.78       -0.09      1.95 o 
   5   9  10        3.33        1.30      2.18 o 
   6   9  10       16.97        5.10      2.97 o 
   7   9  10       27.19       20.35      3.57 o 
   8   9  10        4.62        1.95      3.48 o 
   9   9  10        0.28       -0.23      6.31 o 
   0  10  10        9.62        4.59      4.17 o 
   1  10  10        0.74        0.23      4.03 o 
   2  10  10       88.07       99.59      5.80 o 
   3  10  10        1.87       -1.76      2.32 o 
   4  10  10       44.01       42.47      3.66 o 
   5  10  10       52.39       39.41      3.48 o 
   6  10  10        3.52        2.74      3.01 o 
   7  10  10        0.03       -2.09      4.64 o 
   8  10  10        1.97       -0.19      4.73 o 
   1  11  10       22.02       22.53      5.42 o 
   2  11  10        0.11        2.50      3.80 o 
   3  11  10        4.56        1.16      3.11 o 
   4  11  10        3.39        7.14      3.71 o 
   5  11  10        6.23        6.44      3.99 o 
   6  11  10       10.72       15.11      4.87 o 
   7  11  10        7.49       12.29      5.15 o 
   4  12  10       12.35       -6.72     11.73 o 
   0  -1  11        0.13        0.83      4.78 o 
   1  -1  11        0.47        7.93      5.66 o 
   2  -1  11       37.11       31.06      5.66 o 
   3  -1  11        0.71        7.09      5.84 o 
   4  -1  11        0.00        3.66      5.01 o 
   5  -1  11       34.49       24.29      7.60 o 
  -1   0  11        6.42        2.78      4.27 o 
   0   0  11       35.96       46.36      7.37 o 
   1   0  11        4.92       12.10      4.78 o 
   2   0  11        0.22        1.99      4.17 o 
   3   0  11       57.45       37.09      5.80 o 
   4   0  11        3.26        0.74      4.36 o 
   5   0  11       65.62       72.84      7.93 o 
   6   0  11       20.63       15.25      5.84 o 
  -1   1  11        7.33        9.60      4.22 o 
   0   1  11        5.94       -2.18      5.24 o 
   1   1  11        0.26        1.44      4.13 o 
   2   1  11       98.72       93.98      5.66 o 
   3   1  11       97.60       97.55      5.70 o 
   4   1  11       82.58       85.50      7.09 o 
   5   1  11       13.13        0.65      4.31 o 
   6   1  11        2.21        2.27      4.36 o 
   7   1  11       22.01       15.49      5.56 o 
  -2   2  11        0.03       -4.54      4.54 o 
  -1   2  11       64.59       62.78      6.26 o 
   0   2  11       15.28       14.70      3.66 o 
   1   2  11       14.73       15.21      4.40 o 
   2   2  11       48.08       54.71      4.54 o 
   3   2  11        0.64       -2.32      3.34 o 
   4   2  11       10.39       11.50      3.76 o 
   5   2  11       17.04       12.38      4.13 o 
   6   2  11       14.89       22.63      4.59 o 
   7   2  11        0.14       14.70     13.17 o 
   8   2  11        0.51       -2.55      5.93 o 
  -2   3  11        6.44        7.14      3.94 o 
  -1   3  11       29.09       22.44      4.36 o 
   0   3  11        0.02       -3.25      3.62 o 
   1   3  11      306.38      362.01     10.48 o 
   2   3  11        6.48        7.74      3.20 o 
   3   3  11       15.67       13.17      3.71 o 
   4   3  11        4.09        7.97      3.85 o 
   5   3  11       35.72       31.71      3.20 o 
   6   3  11       28.38       26.38      3.85 o 
   7   3  11        1.93        1.76      3.76 o 
   8   3  11       36.38       31.11      5.33 o 
  -2   4  11        0.19       -1.07      3.99 o 
  -1   4  11        2.54        3.34      3.15 o 
   0   4  11        0.76       -0.19      3.01 o 
   1   4  11        0.75        3.94      2.78 o 
   2   4  11        0.18        1.85      2.32 o 
   3   4  11       22.91       17.25      3.85 o 
   4   4  11       21.96       19.10      4.27 o 
   5   4  11       10.07        5.93      2.55 o 
   6   4  11       13.37       13.96      3.62 o 
   7   4  11        7.07       10.71      3.34 o 
   8   4  11        0.00        1.62      3.99 o 
  -2   5  11        3.21       14.60      5.33 o 
  -1   5  11        0.54        6.17      4.36 o 
   0   5  11        0.03        1.39      3.34 o 
   1   5  11        3.68       -2.60      2.60 o 
   2   5  11      221.76      231.17      8.07 o 
   3   5  11        4.19        5.89      2.83 o 
   4   5  11        6.83        6.40      3.66 o 
   5   5  11      243.50      256.30      7.65 o 
   6   5  11       21.59       22.21      3.25 o 
   7   5  11       10.45       11.08      2.78 o 
   8   5  11       26.71       12.94      3.99 o 
   9   5  11       77.59       63.57     10.39 o 
  -2   6  11        2.00        0.88      6.17 o 
  -1   6  11        0.20        4.87      3.76 o 
   0   6  11      107.00      117.81      6.35 o 
   1   6  11        0.42        2.18      2.97 o 
   2   6  11       20.48       19.06      3.99 o 
   3   6  11       53.56       57.17      3.57 o 
   4   6  11       75.12       70.66      4.36 o 
   5   6  11       20.41       19.80      2.64 o 
   6   6  11       75.95       73.90      4.50 o 
   7   6  11        1.11        2.09      2.87 o 
   8   6  11       14.59        9.74      3.99 o 
   9   6  11       35.50       26.57      5.38 o 
  -1   7  11       26.04       29.21      5.19 o 
   0   7  11       15.95        9.46      4.13 o 
   1   7  11       17.36       12.70      3.20 o 
   2   7  11       30.37       24.80      3.11 o 
   3   7  11        0.94        1.62      2.64 o 
   4   7  11        0.47       -1.39      2.46 o 
   5   7  11       18.39       17.53      3.11 o 
   6   7  11        2.08        4.40      2.60 o 
   7   7  11        0.04       -3.11      3.11 o 
   8   7  11        5.52       11.41      4.22 o 
  -1   8  11        8.58        0.60      5.66 o 
   0   8  11        6.51        3.20      4.08 o 
   1   8  11       40.86       38.95      5.05 o 
   2   8  11        0.18        0.97      2.09 o 
   3   8  11       16.09        8.95      2.36 o 
   4   8  11        0.31        0.65      2.18 o 
   5   8  11        0.03        3.15      2.92 o 
   6   8  11        2.00       -1.16      2.87 o 
   7   8  11       32.44       36.26      4.27 o 
   8   8  11      109.01      142.43      9.18 o 
   0   9  11        0.28       10.71      6.77 o 
   1   9  11       13.21       10.29      5.66 o 
   2   9  11        6.57        9.55      3.71 o 
   3   9  11       70.85       70.89      4.22 o 
   4   9  11       18.82       19.19      4.08 o 
   5   9  11       15.89       17.62      3.29 o 
   6   9  11       79.47       76.04      5.29 o 
   7   9  11        0.18        4.64      4.13 o 
   8   9  11        7.78        9.55      4.68 o 
   1  10  11       23.25       20.86      6.21 o 
   2  10  11       29.05       36.77      5.84 o 
   3  10  11        0.29       -3.48      3.48 o 
   4  10  11       17.99       21.42      3.20 o 
   5  10  11        0.33        1.72      3.71 o 
   6  10  11        1.23       -4.36      4.68 o 
   7  10  11        4.11        2.04      3.99 o 
   3  11  11        5.88       -5.56      5.56 o 
   4  11  11       18.06       13.45      4.03 o 
   5  11  11        0.11       -0.32      4.36 o 
   1   1  12       16.97        0.05      7.05 o 
   2   1  12       14.41       22.02      7.09 o 
   3   1  12        3.18        3.57      6.03 o 
   4   1  12        0.37        2.69      5.61 o 
   5   1  12        0.67        4.73      6.77 o 
   0   2  12        1.94       -4.40      4.40 o 
   1   2  12        1.73       -0.37      6.49 o 
   2   2  12       29.55       27.35      6.68 o 
   3   2  12        1.03        7.51      5.15 o 
   4   2  12       35.56       35.70      5.66 o 
   5   2  12        6.04        5.10      5.84 o 
   6   2  12        3.88        2.41      4.68 o 
   0   3  12        0.47       -1.53      4.96 o 
   1   3  12       53.69       44.46      5.61 o 
   2   3  12       23.93       24.34      5.10 o 
   3   3  12       46.85       38.81      6.21 o 
   4   3  12        7.60        7.09      4.31 o 
   5   3  12        5.13       -4.50      4.50 o 
   6   3  12       24.28       37.55      6.54 o 
   7   3  12        0.99        5.61      5.89 o 
   0   4  12        1.29        4.59      4.08 o 
   1   4  12       57.38       56.43      5.61 o 
   2   4  12        6.87       11.13      3.62 o 
   3   4  12      218.67      222.73     10.34 o 
   4   4  12      117.57      122.91      8.44 o 
   5   4  12       21.23       24.48      4.96 o 
   6   4  12       12.80        9.13      5.47 o 
   7   4  12       26.35       28.00      4.64 o 
   0   5  12        0.00        4.08      4.27 o 
   1   5  12       42.17       34.26      5.10 o 
   2   5  12      138.49      143.73      8.21 o 
   3   5  12        1.79       -4.08      4.08 o 
   4   5  12       26.23       21.79      4.64 o 
   5   5  12       55.38       60.74      5.52 o 
   6   5  12       23.33       15.16      3.89 o 
   7   5  12        6.23        4.27      4.13 o 
   0   6  12       10.06        1.99      4.03 o 
   1   6  12       19.26       17.15      5.89 o 
   2   6  12        2.74        0.79      3.85 o 
   3   6  12       14.65       25.92      5.15 o 
   4   6  12       13.44       14.14      4.31 o 
   5   6  12       27.24       29.39      4.03 o 
   6   6  12       22.27        8.62      3.80 o 
   7   6  12        9.01        4.54      3.80 o 
   0   7  12        0.87        0.93      4.64 o 
   1   7  12       33.63       33.71      4.64 o 
   2   7  12       47.33       49.10      6.44 o 
   3   7  12        9.66       13.58      4.50 o 
   4   7  12        0.03        0.51      4.08 o 
   5   7  12       28.53       18.36      4.78 o 
   6   7  12        0.18        6.07      4.68 o 
   7   7  12        0.01        3.29      3.76 o 
   1   8  12       14.15        6.63      4.50 o 
   2   8  12       49.78       44.09      5.56 o 
   3   8  12        2.50       -3.52      3.52 o 
   4   8  12        1.81       -1.90      2.97 o 
   5   8  12       28.85       30.51      4.73 o 
   6   8  12        6.58        1.39      3.85 o 
   7   8  12       23.19       13.91      4.17 o 
   2   9  12       28.85       26.06      5.01 o 
   3   9  12        1.55        5.61      3.99 o 
   4   9  12        3.06        3.89      4.31 o 
   5   9  12        0.19       -0.83      3.52 o 
   6   9  12       10.72        7.70      4.27 o 
   4  10  12       31.63       41.91      6.17 o 
   5  10  12        9.42      -10.43     10.43 o 
   3   4  13        5.84        9.09      5.70 o 
   4   4  13       23.06       20.82      5.98 o 
   2   5  13       11.82       10.90      9.09 o 
   3   5  13        6.66        4.73      4.91 o 
   4   5  13        5.83       -3.20      5.84 o 
   5   5  13       12.14        1.39      5.24 o 
   3   6  13        7.78        8.90      4.22 o 
   4   6  13        3.36        8.21      4.40 o 
   5   6  13        1.42       17.90      5.29 o 
   3   7  13        6.52       -0.28      6.77 o 
   4   7  13        7.29        5.70      5.33 o 
   5   7  13        8.92        3.52      5.01 o 
                                                 
